# Supplementary material for: HLA-SPREAD: a natural language processing based resource for curating HLA association from PubMed abstracts
Source: BMC Genomics. 2022 Jan 7;23:10. doi: 10.1186/s12864-021-08239-0 (PMC8740486; doi:10.1186/s12864-021-08239-0)
Supplement: Supplementary file 1 — Additional file 1: Table 1. List of positive and negative N-gram labels (adverbs/verbs) used for semantic analysis. Table 2. Catalogue of susceptible and risk alleles influencing same diseases. Table 3. Number of articles in broad categories. Table 4. HLA gene disease associations. Table 5. List of transplantation, its associated diseases along with pre and post complications information. Table 6. Details of SNPs annotated based on ensemble. Table 7. Geographical entities and their disease associations count. Table 8. HLA alleles and Adverse drug reactions. Table 9. Comparison of ADR drugs present in HLA-SPREAD with AFND and PharmGKB. Table 10. HLA indication as biomarkers. [file 12864_2021_8239_MOESM1_ESM.xlsx]

## Sheet: Table1
Table1: List of positive and negative N-gram labels (adverbs/verbs) used for semantic analysis.
Positive Labels	Negative Labels
Abnormally elevated	Decreased
Abnormally enhanced	Down regulated
Abnormally increased	Down regulation
Abruptly increase	Down expression
Abruptly increased	Down modulated
Abundantly found	Down modulates
Accompanying increased	Down modulation
Acquire enhanced	Down regulate
Actually found	Down regulated
Actually increased	Down regulates
Actually increasing	Down regulation
Additionally increase	Downmodulated
Additionally increased	Downmodulates
Additionally increases	Downregulate
Affected increased	Downregulated
Aimed toward increasing	Downregulates
Alarmingly increasing	Downregulation
Allele appeared significantly	Negatively
Allele correlated significantly	Protective
Allele drove significantly	Reduced
Allele exhibited highly
Allele infrequently found
Allele occurred significantly
Allele protected significantly
Allele secreted significantly
Allele significantly associated
Allele significantly correlated
Allele significantly enhanced
Allele significantly increased
Allele strongly associated
Allele strongly promoted
Alleles significant
Allotyping strongly suggested
Allowed enhanced
Allowing positively charged
Almost 4-fold increased
Almost always found
Almost exclusively found
Alone enhanced
Alone increased
Alone strongly
Already increased
Also increased
Always found
Always highly expressed
Always hla linked
Analysed. More
Analysed. Significantly
Analyzed. Increased
Analyzed. Positive
Analyzed. Significantly
Apparently significantly
Apparently increased
Apparently linked
Appeared elevated
Appeared increased
Appeared linking
Appeared significantly better
Appeared significantly increased
Appeared strongly associated
Appears distinctly linked
Appears enhanced
Appears linked
Appreciably elevated
Appreciably increased
Approached values found
Approximately three-fold increased
Artificially elevating
Assessed high
Associated cardiomyopathy strongly
Associated linked
Associated wtih increased
Associated-high
Assumed linked
Autoantibody-positive
Autoimmune-linked
Carries increased
Carrying increased
Carrying linked
Causally linked
Caused increased
Caused significant increasing
Certainly elevated
Characteristically increased
Chronically elevated
Class-i-positive
Classically linked
Clearly elevated
Clearly enhanced
Clearly found
Clearly highlighted
Clearly increased
Clearly increasing
Clearly linked
Clinically-relevant
Close linking
Closely linked
Closely linked highly
Closely-linked
Co-increase
Collected significant
Commonly found
Comparably elevated
Comparatively increased
Concomitantly increased
Concomitantly increasing
Conferred elevated
Conferred enhanced
Conferred increased
Confirmed enhanced
Confirmed significantly elevated
Confirming increased
Consequently increase
Consequently increased
Considerably elevated
Considerably enhanced
Considerably higher compared
Considerably increased
Considered elevated
Consistently increased
Consistently associated positively
Consistently enhanced
Consistently found
Consistently increased
Consistently linked
Conspicuously increased
Constitutively elevated
Constitutively increased
Contained elevated
Contained increased
Contained markedly increased
Contained significantly
Contained significantly elevated
Contained significantly increased
Containing linked
Containing significantly elevated
Continually elevated
Continually increasing
Continuously increased
Correlated positively
Correlated significantly
Correlated significantly better
Critically linked
Currently increasing
Defined elevated
Definitely linked
Demonstrated elevated
Demonstrated enhanced
Demonstrated increased
Demonstrated markedly increased
Demonstrated persistently elevated
Demonstrated significantly
Demonstrated significantly better
Demonstrated significantly elevated
Demonstrated significantly increased
Demonstrated stronger binding
Demonstrating increased
Detected highlighting
Detected increased
Detecting increased
Determined increased
Developed markedly elevated
Differentially enhanced
Differentially increased
Differently increase
Directly linked
Disease increased
Disease-increasing
Disease-linked
Disease-relevant
Diseases high
Diseases high-dose
Displayed elevated
Displayed increasing
Displayed significantly
Disproportionately increased
Distinctly elevated
Distinctly enhanced
Distinctly increased
Distinctly linked
Documented increased
Dose-dependently increased
Dramatically elevated
Dramatically enhanced
Dramatically higher compared
Dramatically increased
Dramatically increased compared
Drastically enhance
Drastically increase
Drastically increased
Early enhanced
Efficiently enhanced
Efficiently increased
Electively found
Elevate
Elevated
Elevated
Elevated dysregulated
Elevated frequently
Elevated suggesting
Elevated compared
Elevated levels following
Elevated levels seen
Elevated significantly
Elevates
Elevating
Elevation
Elevational
Elicited increased
Enabling enhanced
Enabling increased
Enhance
Enhanced
Enhanced threefold
Enhanced compared
Enhanced following
Enhances
Enhancesthe
Enhancing
Enhancing computed
Enhancing existing
Enriched correlated strongly
Equally increased
Even enhanced
Even higher compared
Even increase
Even increase depending
Ever increasing
Exclusively linked
Exclusively elevated
Exclusively found
Exclusively increased
Exhibited elevated
Exhibited enhanced
Exhibited increased
Exhibited increasing
Exhibited markedly increased
Exhibited significantly
Exhibited significantly elevated
Exhibited significantly enhanced
Exhibited strongly
Exhibited strongly improved
Exhibited substantially enhanced
Exhibiting enhanced
Exhibiting increased
Expected elevated
Expected highly
Experienced significantly
Experienced significantly improved
Explain significantly improved
Explicitly linked
Expressed dramatically increased
Expressed elevated
Expressed enhanced
Expressed increased
Expressed significantly elevated
Expressed significantly increased
Expressing enhanced
Expressing hla-dq8 increased
Expressing increased
Extended haplotype found
Extended haplotype linking
Extended haplotypes found
Externa occurred significantly
Extraordinarily enhanced
Extremely elevated
Extremely high suggesting
Findings positive
Findingsmore
First increased
Focally enhanced
Fold-higher
Following elevated
Formerly found
Found according
Found acquired
Found associated
Found elevated
Found enriched
Found existing
Found expected
Found expressed
Found frequently
Found hla-cw
Found hla-dr
Found hla-dr correlated
Found hla-dr significantly
Found hla-dr*04
Found implicated
Found increased
Found infected
Found interesting
Found isolated
Found linked
Found located
Found mainly associated
Found marked
Found prolonged
Found recognizing
Found reflecting
Found regarding
Found significantly
Found significantly elevated
Found significantly increased
Found significantly overrepresented
Found spanning
Found striking
Found strongly associated
Found strongly expressed
Found suggesting
Found using
Frequently found
Frequently found expressed
Frequently increased
Frequently linked
Frequently linked clinically
Functionally linked
Further increased
Further increased
Furthermore affected
Furthermore aggravated
Furthermore elevated
Furthermore improved
Furthermore increased
Furthermore increasing
Furthermore significantly
Furthermore associated
Furthermore enabled
Furthermore evaluating
Furthermore investigating
Furthermore measured
Furthermore tended
Gained increased
Gained increasing
Gaining increasing
Gave increased
Generally enhance
Generally enhanced
Generally found
Generally increase
Generally increased
Generally show increasing
Genetically enhanced
Genetically increased
Genetically linked
Genetically linking
Genotyping associated strongly
Genotyping found
Given increasing
Gradually elevated
Gradually increased
Gradually increasing
Greatly elevated
Greatly enhanced
Greatly increased
Greatly increasing
Grossly elevated
Grow significantly faster
Growing evidence linking
Haplotype-linked
Haplotypes increased
Height significantly increased
Helps increase
High
High-risk
High-risk-associated
High-t1d-risk
High-tb-burden
Higher
Higher compared
Higher significantly
Higher-risk
Higher-than-mean
Higher-than-normal
Highest
Highlight extremely
Highlighted
Highlighted included
Highly
Highly accepted
Highly activated
Highly associated
Highly correlated
Highly elevated
Highly enriched
Highly evolved
Highly exposed
Highly expressed
Highly expressing
Highly hla genetically
Highly hla sensitized
Highly increased
Highly increased compared
Highly infected
Highly linked
Highly metastasizing
Highly overexpressed
Highly overexpressing
Highly overrepresented
Highly polymorphic linked
Highly positively correlated
Highly predisposed
Highly predisposing
Highly regulated
Highly represented
Highly selected
Highly sensitized
Highly significant compared
Highly significant differentially
Highly significant increased
Highly significantly associated
Highly significantly increase
Highly significantly increased
Highly-abundant
Highly-effective
Highly-exposed
Highly-ranked
Highly-selected
Highly/moderately
Histocompatibililty-linked
Histocompatibility-linked
Histompatibility-linked
Hla-dr-immunopositive
Hla-dr-linked
Hla-drhigh/cd27high
However elevated
However enhanced
However found
However increased
However increasing
However positively
However significantly
However positively associated
However significantly associated
Hpa-1a-negative/drb3*0101-positive
Hundred times higher
Identify dpb1-dqb1-drb1 linked
Identify positively selected
Identify probes linked
Implicated increased
Importantly increased
Importantly significantly
Improved significantly
Improved survival significantly
Included elevated
Included increased
Included increasing
Includes increased
Including elevated
Including increased
Increase
Increased
Increased
Increased compared
Increased demonstrating
Increased especially
Increased indicating
Increased namely
Increased particularly
Increased primarily
Increased regardless
Increased respectively
Increased strongly
Increased suggested
Increased suggesting
Increased among selected
Increased approximately
Increased compared
Increased following
Increased frequencies compared
Increased frequencies possibly
Increased functionality compared
Increased genetically determined
Increased highly significantly
Increased hla sharing
Increased hla-b*50 compared
Increased hla-dqa1*0301
Increased level
Increased remarkably
Increased risk also
Increased risk associated
Increased risk attributed
Increased risk became
Increased risk compared
Increased risk later
Increased risk seen
Increased rrs observed
Increased secretion seems
Increased significantly
Increased significantly according
Increased significantly compared
Increased significantly earlier
Increases
Increases our
Increasing
Increasing characterising
Increasing especially
Increasing particularly
Increasing evidence suggesting
Increasing evidence supporting
Increasing evidences indicate
Increasing hla-g shedding
Increasingly diagnosed
Increasingly found
Increasingly identified
Increasingly linked
Increasingly observed
Increasingly occur
Increasingly performed
Increasingly progressed
Increasingly recognised
Increasingly recognized
Increasingly reported
Increasingly seen
Increasingly treated
Increasingly understand
Increasingly used
Incrementally increased
Independently increase
Independently increased
Independently significantly associated
Indicated elevated
Indicated increased
Individually strongly associated
Induced elevated
Induced enhanced
Induced markedly increased
Induced significantly increased
Initially increased
Instead enhanced
Instead found
Instead increased
Interacting hla linked
Interestingly increased
Interestingly increasing
Interestingly significantly
Involved strongly influence
Is positively associated
Is positively correlated
Is strongly associated
Known positively associated
Lasted significantly longer
Later found significantly
Later haplotype significantly
Levels increased
Likely found
Likely increased
Likely linked
Likely positively associated
Likewise enhanced
Likewise statistically significantly
Linked
Linked
Linked alleles showed
Linked alleles significantly
Loci strongly associated
Locus contribute highly
Longer significantly associated
Mainly elevated
Major-histocompatibility-complex-linked
Manifested increased
Marginally elevated
Marginally increased
Marked elevated
Marked increases
Marked increment occurred
Markedly elevated
Markedly enhanced
Markedly increased
Markedly increased compared
Markedly increased especially
Marker-positive
Markers elevated
Marking strongly associated
Massively increased
Mediated increasing
Mhc-ii-positive
Mhc-linked
Mhc-positive
Mhcii-positive
Mildly elevated
Mildly increased
Minimally elevated
Moderately elevated
Moderately increased
Modestly enhanced
Modestly increased
More
More directly indicating
Moreover elevated
Moreover increased
Moreover infected
Most-significant
Mostly found
Moved significantly longer
Much enhanced
Much increased
Mutually linked
Namely increased
Necessarily linked
Newly found
Notably elevated
Notably higher compared
Notably increased
Notably increased compared
Numerically greater increased
Observed strongly
Observed elevated
Observed high
Observed increased
Observed increasing
Observed markedly increased
Observed remarkably increased
Observed significantly
Observed significantly increased
Observed two significantly
Observers significant
Obtained despite strongly
Obviously higher compared
Obviously increased
Occur significantly later
Occurred significant/marked
Occurred significantly
Occurred significantly earlier
Occurred significantly often
Often carry increased
Often elevated
Often found
Often found associated
Often increased
Paradoxically increased
Particularly elevated
Particularly found
Particularly increased
Partly linked
Patients elevated
Patients increased
Permanently increased
Persistently elevated
Persistently increased
Positive
Positive-reacting
Positively
Positively including
Positively related
Positively affected
Positively affected crested
Positively amplified
Positively associated
Positively conducted
Positively correlated
Positively correlated significantly
Positively correlating
Positively enhanced
Positively established
Positively expressed
Positively expressing
Positively identified
Positively labeled
Positively linked
Positively regulate
Positively regulated
Positively selected
Positively selected predominantly
Positively selected primarily
Positively significantly associated
Positively-selected
Positivity elevated
Possibly closely linked
Possibly increased
Possibly linked
Possibly linking
Potentially confounding
Potentially enhance
Potentially enhancing
Potentially increased
Potentially increasing
Potentially linked
Predicted increased
Predominantly elevated
Predominantly found
Preferentially found
Presented increased
Previously demonstrated increased
Previously detected increased
Previously elevated
Previously found
Previously found associated
Previously found elevated
Previously linked
Previously reported enhanced
Previously reported increased
Primarily found
Primarily increased
Primarily linked
Primarily reflected increased
Probably attributed significantly
Probably either strongly
Probably increased
Probably linked
Produced elevated
Produced enhanced
Produced increased
Produced significantly increased
Producing increased
Profound
Profoundly
Profoundly changed
Profoundly elevated
Profoundly expanded
Profoundly improve
Profoundly increased
Profoundly influenced
Profoundly informed
Progressively increased
Progressively increasing
Pronouncedly increased
Provided increased
Provides enhanced
Providing increased
Putatively linked
Quantitatively increased
Rapidly increasing
Rapidly increased
Rapidly increasing
Rather increased
Reaction-high
Reaction-positive
Received increasing
Receiving increasing
Recently found
Recently gained increasing
Recently highlighted
Recently increase
Recently increased
Recently increasing
Recently linked
Reflecting increased
Reflects enhanced
Reflects increased
Regarding increased
Relatively increased
Relatively increased compared
Relevant
Remained also significantly
Remained elevated
Remained high even
Remained highly associated
Remained highly correlated
Remained increased
Remained linked
Remained persistently elevated
Remained significant compared
Remained significant even
Remained significantly associated
Remained significantly increased
Remaining elevated
Remaining significantly associated
Remarkably enhanced
Remarkably increased
Repeatedly found
Reported among highly
Reported enhanced
Reported increased
Reportedly found
Represents increased
Reproducibly increased
Respectively found
Respectively increased
Responded positively
Revealed elevated
Revealed enhanced
Revealed high-yet statistically
Revealed increased
Revealed increasing
Revealed markedly increased
Revealed significantly increased
Seeing increasing
Seems linked
Selectively enhanced
Selectively increased
Sequentially linked
Sero-positive
Sero-test-positive
Serology-positive
Seropositive
Seropositivity
Seven-fold-increased
Severitysignificant
Sharing significantly increased
Sharply increased
Shla-g-positive
Shla-positive
Showed elevated
Showed increased
Showed increased activated
Showed increasing
Showed linkage mainly
Showed markedly increased
Showed mildly increased
Showed positively stained
Showed previously elevated
Showed radically increased
Showed significant increased
Showed significantly
Showed significantly better
Showed significantly decreased
Showed significantly differing
Showed significantly earlier
Showed significantly elevated
Showed significantly improved
Showed significantly increased
Showed significantly prolonged
Showed similarly increased
Showing elevated
Showing increased
Showing increasing
Showing significantly elevated
Showing significantly increased
Shown increased
Shows enhanced
Signaling increased
Significance increased
Significancehla-dr
Significanlty
Significant
Significant compared
Significant haplotyping
Significant hla-dq2
Significant-levels
Significant/marked
Significantely
Significantly
Significantly increased
Significantly according
Significantly accumulated
Significantly activated
Significantly affect
Significantly affected
Significantly affecting
Significantly alleviated
Significantly altered
Significantly amplified
Significantly associate
Significantly associated
Significantly associated genotyped
Significantly associated respectively
Significantly better
Significantly correlate
Significantly correlated
Significantly demonstrate
Significantly demonstrated
Significantly depending
Significantly differ
Significantly different
Significantly differing
Significantly discriminated
Significantly driven
Significantly dysregulated
Significantly elevated
Significantly elevated compared
Significantly enhance
Significantly enhanced
Significantly enhanced compared
Significantly enhanced following
Significantly enlarged
Significantly enriched
Significantly evolved
Significantly exceeded
Significantly exceeding
Significantly expanded
Significantly expressed
Significantly extended
Significantly favored
Significantly following
Significantly found
Significantly furthered
Significantly going
Significantly high compared
Significantly high relatively
Significantly higher compared
Significantly higher predicted
Significantly improve
Significantly improved
Significantly improving
Significantly included
Significantly increase
Significantly increased
Significantly increasing
Significantly induce
Significantly induced
Significantly influenced
Significantly influencing
Significantly linked
Significantly longer disease
Significantly modified
Significantly modify
Significantly modulate
Significantly narrowed
Significantly overexpressed
Significantly overlapping
Significantly overpresented
Significantly overrepresented
Significantly overtransmitted
Significantly perturbed
Significantly positively
Significantly positively associated
Significantly positively correlated
Significantly potentiated
Significantly predict
Significantly predicted
Significantly predicted increased
Significantly predispose
Significantly preserved
Significantly proliferate
Significantly prolonged
Significantly promote
Significantly related
Significantly relieved
Significantly represented
Significantly rising
Significantly rose
Significantly seen
Significantly up-regulated compared
Significantly-increased
Significatively increased
Similarly elevated
Similarly elevated
Similarly enhanced
Similarly exert enhancing
Similarly found
Similarly increased
Simultaneously enhancing
Slightly elevated
Slightly enhanced
Slightly higher compared
Slightly increased
Slightly increased killing
Slowly increasing
Specifically elevated
Specifically enhance
Specifically enhanced
Specifically found
Specifically increase
Specifically increased
Stably linked
Staining increased
Statistically elevated
Statistically increased
Statistically linked
Statistically significant
Statistically significant according
Statistically significant associated
Statistically significant following
Statistically significant increased
Statistically significant using
Statistically significantly associated
Statistically significantly increased
Statistically-significant
Strictly linked
Strikingly enhanced
Strikingly increased
Strong-independent
Strong-to-moderate
Strong/positive
Strongest associated
Strongest correlated
Strongly activated
Strongly affect
Strongly affected
Strongly altered
Strongly argue
Strongly associate
Strongly associated
Strongly associating
Strongly considered
Strongly contribute
Strongly controlled
Strongly correlate
Strongly correlated
Strongly correlating
Strongly detected
Strongly determine
Strongly determined
Strongly differ
Strongly differed
Strongly displayed
Strongly elevated
Strongly enhance
Strongly enhanced
Strongly enriched
Strongly express
Strongly expressed
Strongly favored
Strongly favour
Strongly genetically determined
Strongly identified
Strongly identify
Strongly implicate
Strongly implicated
Strongly implicating
Strongly imply
Strongly improved
Strongly increased
Strongly increasing
Strongly indicate
Strongly indicates
Strongly induce
Strongly induced
Strongly influenced
Strongly influences ankylosing
Strongly interact
Strongly interacted
Strongly interfered
Strongly linked
Strongly maintained
Strongly marked
Strongly overexpressed
Strongly positively associated
Strongly positively correlated
Strongly positively linked
Strongly predict
Strongly predicted
Strongly predisposing
Strongly related
Strongly replicated
Strongly represented
Strongly suggest
Strongly suggested
Strongly suggests
Strongly support
Strongly supported
Strongly supporting
Strongly upregulating
Studied elevated
Studied highly
Subsequently found
Subsequently increased
Subsequently significantly increased
Substantially elevated
Substantially enhance
Substantially enhanced
Substantially increase
Substantially increased
Sufficiently increased
Suggested increased
Suggesting increased
Supported elevated
Susceptible
Sustained elevated
Sustained enhanced
Sustainly increased
Synergistically enhance
Synergistically enhanced
Synergistically increase
Synergistically increased
Thereby enhancing
Thereby highlighting
Thereby increase
Thereby increasing
Thereby indirectly increase
Therefore become increasingly
Therefore enhanced
Therefore increased
Therefore increasing
Therefore strongly support
Therefore warrants increased
Thus enhanced
Thus enhancing
Thus highlighting
Thus increased
Thus increasing
Thus independently increase
Thus responded positively
Thus strongly suggested
Thus strongly suggests
Tightly linked
Together significantly correlated
Together synergistically increased
Took place significantly
Took significantly longer
Typically enhanced
Typically found
Typically linked
Typing increased
Typing showed highly
Typing showed increased
Unequivocally linked
Unexpectedly found
Unexpectedly found increased
Unexpectedly significant increased
Upon markedly elevated
Used increased
Used may increase
Using linked
Using positively selected
Usually elevated
Usually found
Usually increased
Usually increased even
Usually linked
Variably increased
Variably linked
Varied significantly
Vastly increased
Very-high
Very-high-risk

## Sheet: Table2
Table2: Catalogue of susceptible and risk alleles influencing same diseases.
PMID	Disease	Susceptible	Protective	Population
18164964	Acute lymphoblastic leukemia	HLA-DRB1*04	HLA-DRB1*13	Iranian
18583252	Acute nonlymphocytic leukemia	HLA-B58,DR8	HLA-A24	Han
19860590	Aplastic anemia	HLA-DRB1*15	HLA-DRB1*03	Pakistani
26866009	Cytomegalovirus Infection after renal transplantation	HLA-B44	HLA-B8
24285682	Graves disease	HLA-B*35:01, HLA-B*46:01, HLA-DRB1*14:03, HLA-DPB1*05:01	HLA-A*24:02-C*12:02-B*52:01-DRB1*15:02-DQB1*06:01-DPB1*09:01, HLA-A*24:02-C*07:02-B*07:02-DRB1*01:01-DQB1*05:01-DPB1*04:02	Japanese
24285682	Hashimoto thyroiditis	HLA-A*02:07 and HLA-DRB4	HLA-A*33:03-C*14:03-B*44:03-DRB1*13:02-DQB1*06:04-DPB1*04:01	Japanese
15662734	H. pylori infection	Cw* 15	HLA-A*02 ,HLA-B*48 and Cw*08	Shandong
16563877	Pulmonary tuberculosis	HLA-B52	HLA-B51
20927388	Dengue hemorrhagic fever	HLA-B*53, HLA-B13	HLA-A*03,HLA-B*13	Malaysian
23386050	Eales disease	HLA-A*02, HLA-B*07	HLA-A*11	China
23386050	Pulmonary tuberculosis	HLA-A*02, HLA-B*07	HLA-A*24	China
25773770	H. pylori infection	HLA-DQB1*0401, HLA-DQA1*0103, HLA-DQA1*0301	HLA-DQB1*0303	Asian
26449183	Chronic hepatitis B infection	HLA-DPB1*05:01,HLA-DPB1*09:01,	HLA-DPB1*02:01, HLA-DPB1*04:01, HLA-DPB1*04:02	Japanese
30168489	HBV infection	HLA-DQB1*04:02	HLA-DQA1*01:01/2/4 ,HLA-DQA1*01:03 ,HLA-DQB1*03:02/3	India
11895223	Graves' disease	HLA-DRB3*01:01	HLA-DRB4*01	Jamaicans
16792590	Tdi-induced asthma.
10468909	Graves' disease	HLA-DQB1*03:03	HLA_DQB1*02:01	Chinese
26908737	HIV-positive	HLA-B*44, HLA-C*05	HLA-DQB1*06
11380944	Idiopathic nephropathy	HLA-A2-B5, DR5	HLA-A1, B8, DR3, HLA-A3, B7, DR2, HLA-A2, B7, DR2, HLA-A1, B15, DR4, HLA-A9, B12, DR7, and HLA-A10, B18, DR2
14990915	Pollen-induced allergic rhinitis	HLA-DQA1*0302	HLA-DQA1*02:01,HLA-DQB1*06:02	Chinese
30488842	Cervical cancer	HLA-A*01:01	HLA-A*30:01, HLA-A*33:03	China
10720050	Type 1 diabetes	DQB1*02, HLA-DQB1*03:02	DQB1*03:01, HLA*06:02/03	Finland
11929589	Type 1 diabetes	DRB1*0301-DQA1*0501-DQB1*0201	DR5-DQA1*0501-DQB1*0301, DR5-DQA1*0501-DQB1*0301/DR5 DQA1*0501-DQB1*0301	Italy
12445307	Type 1 diabetes	DRB1*0301-DQA1*0501-DQB1*0201	DRB1*1501-DQA1*0102-DQB1*0602, DRB1*1301-DQA1*0102-DQB1*0603, DRB1*1101/1104-DQA1*0501-DQB1*0301, DRB1*1401-DQA1*0101-DQB1*0503	Italy
18252895	Type 1 diabetes	DRB1*0301-DQA1*0501-DQB1*0201, DRB1*0405-DQA1*0301-DQB1*0302, DRB1*0401-DQA1*0301-DQB*0302, DRB1*0402-DQA1*0301-DQB1*0302, DRB1*0404-DQA1*0301-DQB1*0302, DRB1*0801-DQB1*0401-DQB1*0402	DRB1*1501-DQA1*0102-DQB1*0602, DRB1*1401-DQA1*0101-DQB1*0503, DRB1*0701-DQA1*0201-DQB1*0303	Caucasian AND Asian
23801574	Type 1 diabetes	DRB1*03:01-DQA1*05:01-DQB1*02:01	DRB1*03:02-DQA1*04:01-DQB1*04:02	Africa
28834219	Type 1 diabetes	DRB1*04:05 DQB1*03:02 DQA1*03:03 DRB1*04:05-DQB1*03:02-DQA1*03:03, DRB1*04:05-DQA1*03:03-DQB1*03:02, DRB1*04:04-DQA1*03:01-DQB1*03:02.	DQB1*06:02 DRB1*15:01-DQA1*01:02-DQB1*06:02	madeira island
31521393	Chronic kidney disease	HLA-A*11:01,A*31:01, HLA-B*15:01, HLA-B*55:02, HLA-B*39:05	HLA-C*06:02,HLA-C*07:01	China
31521393	Chronic kidney disease	HLA-DRB1*03:01, HLA-DRB1*04:03, HLA-DRB1*04:04, HLA-DRB1*04:05, HLA-DRB1*11:01, HLA-DRB1*12:02	HLA-DRB1*15:01	China
31521393	Chronic kidney disease	HLA-DQB1*02:01, HLA-DQB1*03:01, HLA-DQB1*03:02, HLA-DQB1*04:01	HLA-DQB1*06:02, HLA-DQB1*06:09	China
27268619	Cervical cancer	HLA-B*15, HLA-B*07, HLA-DRB1*04, HLA-DRB1*15, HLA-DQB1*0301, HLA-DQB1*0601, DRB1*15-DQB1*0601, DRB1*14-DQB1*0501	HLA-B*35, HLA-DRB1*10, A*11-B*35, DRB1*10-DQB1*0501	South India
11592043	Type 1 diabetes	HLA-DPB1*22:01, HLA-DQB1*02:01, HLA-DQB1*03:03, HLA-DQB1*06:04	HLA-DPB1*0402, HLA-DQB1*03:01	Han population.
7605779	Vitiligo	HLA-B*21, Cw6, DR53	HLA-A*19, DR52	kuwaiti
16409268	Vitiligo	HLA-DQA1*03:02, HLA-DQA1*06:01, HLA-DQB1*03:03, HLA-DQB1*05:03	HLA-DQA1*0501	chinese
23700241	Vitiligo	DRB1*07-DQB1*02	DRB1*03-DQB1*02	moroccan
27105925	Ischaemic stroke	DRB1*04-DQB1*0301, DRB1*07-DQB1*02, DRB1*07-DQB1*0301, DRB1*11-DQB1*0301, DRB1*13-DQB1*06	HLA-DRB1*03,HLA-DRB1*10, HLA-DRB1*14, HLA-DQB1*04, HLA-DQB1*05	South India
18312480	Sickel cell anemia patients at high risk for osteomyelitis.	DRB1*10:01:01-DQB1*05:01:01	DRB1*03:01:01-DQB1*02:01, DRB1*04:01:01-DQB1*03:02	Bahrain
11783381	Habitual abortion with anticardiolipin antibody	HLA-DQB1* 06:04, HLA-DQB1:06:05, DQA1*01-DQB1* 0604,0605	HLA-DQB1*05:01,HLA-DQB1*05:02
11718025	Endometriosis	HLA-DQA1*04:01	HLA-DQA1*03:01	southern China
12133402	Gestational diabetes mellitus	HLA-DR6	HLA-DR3
26953725	Milk and Egg allergy	HLA-DRB1*01:01, DQ7, DQ8	HLA-DRB1*03:01, HLA-DRB1*04:04, HLA-DRB1*12:01, HLA-DRB1*15:01
27245377	West Nile virus infection	HLA-DRB1*01:01	HLA-C*08, HLA-DRB1*04:05,HLA-DQB1*02	Greek
10825591	Type 1 diabetes	a4	dr4-dqb1*0401, and a6	Japan
15533584	Insulin	B54 and DRB1*0405	DRB1*1502
15985473	Type 1 diabetes	DRB1*030101, DQB1*0201,DRB1*130701	DRB1*100101 and DQB1*030101,DQB1*050101	Lebanan
15985473	Type 1 diabetes	DRB1*030101, DQB1*0201,DRB1*040101	DRB1*100101 and DQB1*030101	Bahrain
17130528	Type 1 diabetes	DRB1*0405-DQB1*0401 and DRB1*0901-DQB1*0303	DRB1*1502-DQB1*0601 and DRB1*1501-DQB1*0602	Japan
18399156	Glomerulonephritis	HLA-A23, A25,B15, B40, B53 and DRB1 * 18	HLA-A32, A33, B50, B58, B60, B71, DRB1 * 16	China
22781039	Cervical cancer	HLA-DRB1*15,DRB1*04,DRB1*03	DRB1*12,HLA-DRB1*14
24720676	Lung cancer	HLA-A11, HLA-A29, HLA-BW6, HLA-CW3, HLA-DR1*1, and HLA-DRB1*3	HLA-A2 and HLA-B49
29958949	Type 1 diabetes	HLA-DRB1*04 and -DRB1*03	HLA-DQB1*03:03	Croatia
32179147	Gastric cancer	HLA-DQA1*01, HLA-DQB1*06	HLA-DRB1*04	Turkey
33088637	Type 1 diabetes	DRB1*08:02-DQB1*03:02	DRB1*15:01-DQB1*06:02	Japan
33177020	Tuberculosis	HLA-A*0101, HLA-DRB1*1454	HLA-DRB1*1202, HLA-DRB1*1401

## Sheet: Table3
Table3: Number of articles in broad categories.
Conditions/Disease name	Class (Level 1)	Count
Rheumatoid arthritis	Autoimmune Diseases	1584
Melanoma	Neoplasms by Histologic Type	1390
Type 1 diabetes	Autoimmune Diseases	1157
Ankylosing spondylitis	Joint Diseases	1147
Multiple sclerosis	Autoimmune Diseases	892
Autoimmune diseases	Autoimmune Diseases	721
Psoriasis	Skin Diseases	711
Celiac disease	Metabolic Diseases	669
Arthritis	Joint Diseases	656
Influenza	Respiratory Tract Infections	577
Leukemia	Neoplasms by Histologic Type	434
Uveitis	Uveal Diseases	433
Insulin-dependent diabetes mellitus	Autoimmune Diseases	419
Hepatitis b	Liver Diseases	410
Systemic lupus erythematosus	Autoimmune Diseases	407
Carcinoma	Neoplasms by Histologic Type	405
Autoimmune disease	Autoimmune Diseases	368
Tuberculosis	Bacterial Infections and Mycoses	358
Anterior uveitis	Uveal Diseases	340
Strains	Sprains and Strains	338
Graves' disease	Autoimmune Diseases	310
Breast cancer	Skin Diseases	310
Hepatitis c	Liver Diseases	295
Sarcoidosis	Lymphatic Diseases	293
Diabetes mellitus	Diabetes Mellitus	271
Sacroiliitis	Joint Diseases	264
Hiv infection	Immunologic Deficiency Syndromes	260
Reactive arthritis	Joint Diseases	254
Spondyloarthropathies	Joint Diseases	249
Asthma	Hypersensitivity	246
Strain	Sprains and Strains	245
Lymphoma	Immunoproliferative Disorders	229
Cervical cancer	Female Urogenital Diseases	223
Hemochromatosis	Metabolic Diseases	207
Ulcerative colitis	Gastrointestinal Diseases	199
Papilloma	Neoplasms by Histologic Type	193
Carcinomas	Neoplasms by Histologic Type	189
Spondyloarthropathy	Joint Diseases	187
Inflammatory bowel disease	Gastrointestinal Diseases	183
Virus infection	Virus Diseases	183
Malaria	Vector Borne Diseases	178
Psoriatic arthritis	Skin Diseases	177
Viral infections	Virus Diseases	175
Melanomas	Neoplasms by Histologic Type	173
Myasthenia gravis	Autoimmune Diseases	171
Crohns disease	Gastrointestinal Diseases	170
Type 1 diabetes mellitus	Autoimmune Diseases	163
Hepatocellular carcinoma	Liver Diseases	160
Sjogrens syndrome	Autoimmune Diseases	154
Colorectal cancer	Gastrointestinal Diseases	152
Vaccinia	Virus Diseases	151
Chronic hepatitis c	Liver Diseases	146
Lung cancer	Respiratory Tract Neoplasms	146
Leprosy	Bacterial Infections and Mycoses	142
Chronic hepatitis b	Liver Diseases	139
Thyroiditis	Thyroid Diseases	132
Prostate cancer	Urogenital Neoplasms	131
Viral infection	Virus Diseases	129
Autoimmune hepatitis	Autoimmune Diseases	127
Tetanus	Bacterial Infections and Mycoses	127
Thyroid disease	Thyroid Diseases	127
Adenocarcinoma	Neoplasms by Histologic Type	125
Squamous cell carcinoma	Neoplasms by Histologic Type	120
Aplastic anemia	Hematologic Diseases	117
Measles	Virus Diseases	117
Acute lymphoblastic leukemia	Immunoproliferative Disorders	115
Trali	Transfusion Reaction	114
Pulmonary tuberculosis	Respiratory Tract Infections	113
Gastric cancer	Gastrointestinal Diseases	112
Reiters syndrome	Joint Diseases	112
Renal cell carcinoma	Female Urogenital Diseases	111
Pneumonia	Respiratory Tract Infections	109
Acute myeloid leukemia	Neoplasms by Histologic Type	108
Allergy	Hypersensitivity	105
Systemic sclerosis	Skin Diseases	105
Nasopharyngeal carcinoma	Pharyngeal Diseases	102
Pemphigus vulgaris	Autoimmune Diseases	101
Preeclampsia	Pregnancy Complications	100
Rheumatic diseases	Connective Tissue Diseases	99
Glioma	Neoplasms by Histologic Type	99
Malignant melanoma	Neoplasms by Histologic Type	99
Liver disease	Liver Diseases	97
Ovarian cancer	Gonadal Disorders	93
Polyarthritis	Joint Diseases	93
Hypertension	Vascular Diseases	92
Dengue	Virus Diseases	92
Hypersensitivity	Hypersensitivity	91
Choriocarcinoma	Pregnancy Complications	91
Herpes simplex	Skin Diseases	91
Hepatitis	Liver Diseases	87
Juvenile rheumatoid arthritis	Autoimmune Diseases	86
Congenital adrenal hyperplasia	Gonadal Disorders	84
Haemochromatosis	Metabolic Diseases	84
Vitiligo	Skin Diseases	79
Vasculitis	Vascular Diseases	79
Juvenile idiopathic arthritis	Autoimmune Diseases	78
Colitis	Gastrointestinal Diseases	78
Spondylitis	Bone Diseases	76
Neuroblastoma	Neoplasms by Histologic Type	75
Multiple myeloma	Immunoproliferative Disorders	74
Hpv infection	Virus Diseases	72
Stevens-johnson syndrome	Drug-Related Side Effects and Adverse Reactions	71
Iron overload	Metabolic Diseases	71
Thrombocytopenia	Hematologic Diseases	69
Adverse drug reactions	Drug-Related Side Effects and Adverse Reactions	68
Endometriosis	Female Urogenital Diseases	68
Type 2 diabetes	Diabetes Mellitus	67
Pre-eclampsia	Pregnancy Complications	67
Iga nephropathy	Autoimmune Diseases	63
Lymphomas	Immunoproliferative Disorders	63
Hepatitis a	Liver Diseases	63
Alopecia areata	Skin Diseases	63
Autoimmune thyroiditis	Autoimmune Diseases	61
Trachoma	Eye Infections	61
Ebv infection	Virus Diseases	61
Autoimmune diabetes	Autoimmune Diseases	60
Pemphigus	Autoimmune Diseases	60
Hepatitis b virus infection	Liver Diseases	60
Glioblastoma	Neoplasms by Histologic Type	59
Breast carcinoma	Skin Diseases	59
Glomerulonephritis	Female Urogenital Diseases	58
Hodgkins disease	Immunoproliferative Disorders	58
Nephrotic syndrome	Female Urogenital Diseases	57
Colon cancer	Gastrointestinal Diseases	57
Iga deficiency	Immunologic Deficiency Syndromes	57
Spondylarthropathies	Joint Diseases	57
Infectious mononucleosis	Immunoproliferative Disorders	56
Non-small cell lung cancer	Respiratory Tract Neoplasms	56
Arthropathy	Joint Diseases	55
Dermatitis herpetiformis	Autoimmune Diseases	54
Primary sclerosing cholangitis	Biliary Tract Diseases	54
Rubella	Virus Diseases	54
Encephalomyelitis	Central Nervous System Diseases	53
Graves disease	Autoimmune Diseases	51
Recurrent miscarriage	Pregnancy Complications	51
Thyroid diseases	Thyroid Diseases	51
Iridocyclitis	Uveal Diseases	50
End-stage renal disease	Female Urogenital Diseases	49
Takayasu arteritis	Skin Diseases	49
Arthriti	Joint Diseases	48
Chronic active hepatitis	Liver Diseases	48
Agranulocytosis	Hematologic Diseases	47
Chronic myeloid leukemia	Hematologic Diseases	47
Atopic dermatitis	Hypersensitivity	47
B-cell lymphoma	Immunoproliferative Disorders	47
Behcet disease	Skin Diseases	47
Pancreatic cancer	Endocrine Gland Neoplasms	46
Infertility	Female Urogenital Diseases	46
Chronic lymphocytic leukemia	Immunoproliferative Disorders	46
Thymoma	Lymphatic Diseases	46
Mumps	Mouth Diseases	46
Myositis	Neuromuscular Diseases	46
Cytomegalovirus infection	Virus Diseases	46
Hematological malignancies	Hematologic Diseases	45
Stroke	Vascular Diseases	45
Addisons disease	Autoimmune Diseases	44
Glaucoma	Ocular Hypertension	44
Renal failure	Female Urogenital Diseases	43
Kaposis sarcoma	Neoplasms by Histologic Type	43
Squamous cell carcinomas	Neoplasms by Histologic Type	43
Rheumatic disease	Connective Tissue Diseases	42
Bladder cancer	Female Urogenital Diseases	42
Colorectal carcinoma	Gastrointestinal Diseases	42
Rheumatic heart disease	Heart Diseases	42
Chronic myelogenous leukemia	Hematologic Diseases	42
Allergic rhinitis	Hypersensitivity	42
Giant cell arteritis	Autoimmune Diseases	41
Juvenile chronic arthritis	Autoimmune Diseases	40
Tuberculoid leprosy	Bacterial Infections and Mycoses	40
Dilated cardiomyopathy	Heart Diseases	40
Cervical intraepithelial neoplasia	Neoplasms by Histologic Type	40
Leukemias	Neoplasms by Histologic Type	40
Cardiomyopathy	Heart Diseases	39
Myocarditis	Heart Diseases	39
Beryllium disease	Pneumoconiosis	39
Lichen planus	Skin Diseases	39
Transfusion reactions	Transfusion Reaction	39
Birdshot chorioretinopathy	Autoimmune Diseases	38
Lupus nephritis	Autoimmune Diseases	38
Esophageal cancer	Gastrointestinal Diseases	38
Lymphocytosis	Hematologic Diseases	38
Arthropathies	Joint Diseases	38
Periodontitis	Mouth Diseases	38
Cystic fibrosis	Infant, Newborn, Diseases	37
Synovitis	Joint Diseases	37
Parkinsons disease	Neurodegenerative Diseases	37
Hypothyroidism	Thyroid Diseases	37
Epilepsy	Central Nervous System Diseases	36
Enterocoliti	Gastrointestinal Diseases	36
Chronic hepatitis	Liver Diseases	36
Liver diseases	Liver Diseases	36
Lung adenocarcinoma	Neoplasms by Site	36
Varicella	Virus Diseases	36
Idiopathic membranous nephropathy	Autoimmune Diseases	35
Lymphopenia	Immunologic Deficiency Syndromes	35
Non-hodgkin's lymphoma	Immunoproliferative Disorders	35
Neonatal alloimmune thrombocytopenia	Infant, Newborn, Diseases	35
Vogt-koyanagi-harada disease	Autoimmune Diseases	34
Nephritis	Female Urogenital Diseases	34
Spondylarthritis	Joint Diseases	34
Adenocarcinomas	Neoplasms by Histologic Type	34
Rheumatism	Connective Tissue Diseases	33
Demyelination	Demyelinating Diseases	33
Insulinoma	Endocrine Gland Neoplasms	33
Reiters disease	Joint Diseases	33
Colorectal carcinomas	Gastrointestinal Diseases	32
Burkitt lymphoma	Immunoproliferative Disorders	32
Hodgkin lymphoma	Immunoproliferative Disorders	32
Joint disease	Joint Diseases	32
Spondylarthropathy	Joint Diseases	32
Adenomas	Neoplasms by Histologic Type	32
Osteoarthritis	Rheumatic Diseases	32
Behcets syndrome	Skin Diseases	32
Encephalitis	Central Nervous System Diseases	31
Esophageal squamous cell carcinoma	Gastrointestinal Diseases	31
Haemophilia	Genetic Diseases, Inborn	31
Idiopathic dilated cardiomyopathy	Heart Diseases	31
Hematologic malignancies	Hematologic Diseases	31
Neutropenia	Hematologic Diseases	31
B-cell lymphomas	Immunoproliferative Disorders	31
Polymyositis	Neuromuscular Diseases	31
Lepromatous leprosy	Bacterial Infections and Mycoses	30
Diabetic retinopathy	Diabetes Mellitus	30
Sarcoma	Neoplasms by Histologic Type	30
Enthesopathy	Tendon Injuries	30
Transfusion-related acute lung injury	Transfusion Reaction	30
Membranous nephropathy	Autoimmune Diseases	29
Gastritis	Gastrointestinal Diseases	29
Myelodysplastic syndrome	Hematologic Diseases	29
Follicular lymphoma	Immunoproliferative Disorders	29
T-all	Immunoproliferative Disorders	29
Toxoplasmosis	Parasitic Diseases	29
Rheumatic fever	Rheumatic Diseases	29
Essential hypertension	Vascular Diseases	29
Gluten-sensitive enteropathy	Metabolic Diseases	28
Osteosarcoma	Neoplasms by Histologic Type	28
Head and neck cancer	Neoplasms by Site	28
Pregnancy complications	Pregnancy Complications	28
Severe acute respiratory syndrome	Respiratory Tract Infections	28
Bare lymphocyte syndrome	Immunologic Deficiency Syndromes	27
Arthritides	Joint Diseases	27
Hyperthyroidism	Thyroid Diseases	27
Posterior uveitis	Uveal Diseases	27
Coronary artery disease	Vascular Diseases	27
Polymyalgia rheumatica	Connective Tissue Diseases	26
Burkitt's lymphoma	Immunoproliferative Disorders	26
Lung disease	Lung Diseases	26
Pulmonary sarcoidosis	Lymphatic Diseases	26
Open-angle glaucoma	Ocular Hypertension	26
Retinoblastoma	Retinal Diseases	26
Dermatomyositis	Skin Diseases	26
Subacute thyroiditis	Thyroid Diseases	26
Thyrotoxicosis	Thyroid Diseases	26
Guillain-barre syndrome	Autoimmune Diseases	25
Juvenile arthritis	Autoimmune Diseases	25
Bacterial infection	Bacterial Infections and Mycoses	25
Drug hypersensitivity	Drug-Related Side Effects and Adverse Reactions	25
Hypertrophic cardiomyopathy	Heart Diseases	25
Severe combined immunodeficiency	Immunologic Deficiency Syndromes	25
Non-hodgkin lymphoma	Immunoproliferative Disorders	25
Gliomas	Neoplasms by Histologic Type	25
Optic neuritis	Optic Nerve Diseases	25
Iritis	Uveal Diseases	25
Colorectal cancers	Gastrointestinal Diseases	24
Duodenal ulcer	Gastrointestinal Diseases	24
Anemia	Hematologic Diseases	24
Chronic hepatitis b virus infection	Liver Diseases	24
Acute promyelocytic leukemia	Neoplasms by Histologic Type	24
Chronic pancreatitis	Pancreatic Diseases	24
Goiter	Thyroid Diseases	24
Atherosclerosis	Vascular Diseases	24
Niddm	Diabetes Mellitus	23
Heart disease	Heart Diseases	23
Aplastic anaemia	Hematologic Diseases	23
Acquired immunodeficiency syndrome	Immunologic Deficiency Syndromes	23
Childhood all	Immunoproliferative Disorders	23
Hepatoma	Liver Diseases	23
Pulmonary fibrosis	Lung Diseases	23
Acute myelogenous leukemia	Neoplasms by Histologic Type	23
Acute pancreatitis	Pancreatic Diseases	23
Drug-induced liver injury	Poisoning	23
Breast tumor	Skin Diseases	23
Juvenile dermatomyositis	Skin Diseases	23
Skin disease	Skin Diseases	23
Antiphospholipid syndrome	Autoimmune Diseases	22
Bacterial infections	Bacterial Infections and Mycoses	22
Inflammatory bowel diseases	Gastrointestinal Diseases	22
Bronchial asthma	Hypersensitivity	22
Periodontal disease	Mouth Diseases	22
Myeloid leukemia	Neoplasms by Histologic Type	22
Head and neck squamous cell carcinoma	Neoplasms by Site	22
Dermatitis	Skin Diseases	22
Skin cancer	Skin Diseases	22
Lyme arthritis	Vector Borne Diseases	22
Latent autoimmune diabetes in adults	Autoimmune Diseases	21
Vogt-koyanagi-harada syndrome	Autoimmune Diseases	21
Type 2 diabetes mellitus	Diabetes Mellitus	21
Erythema nodosum	Drug-Related Side Effects and Adverse Reactions	21
Urethritis	Female Urogenital Diseases	21
Genetic disease	Genetic Diseases, Inborn	21
Eosinophilia	Hematologic Diseases	21
Allergies	Hypersensitivity	21
Pancreatitis	Pancreatic Diseases	21
Oral lichen planus	Skin Diseases	21
Intermediate uveitis	Uveal Diseases	21
Panuveitis	Uveal Diseases	21
Pars planitis	Uveal Diseases	21
Chagas disease	Vector Borne Diseases	21
Human papillomavirus infection	Virus Diseases	21
Feltys syndrome	Autoimmune Diseases	20
Connective tissue disease	Connective Tissue Diseases	20
Chronic kidney disease	Female Urogenital Diseases	20
Wilms' tumor	Genetic Diseases, Inborn	20
Mycosis fungoides	Immunoproliferative Disorders	20
Ankylosis	Joint Diseases	20
Adenoma	Neoplasms by Histologic Type	20
Recurrent abortion	Pregnancy Complications	20
Breast tumors	Skin Diseases	20
Thyroid carcinoma	Thyroid Diseases	20
Herpes zoster	Virus Diseases	20
Opportunistic infections	Virus Diseases	20
Birdshot retinochoroidopathy	Autoimmune Diseases	19
Bullous pemphigoid	Autoimmune Diseases	19
Gestational diabetes mellitus	Diabetes Mellitus	19
Sickle cell disease	Genetic Diseases, Inborn	19
Cancer testis	Gonadal Disorders	19
Common variable immunodeficiency	Immunologic Deficiency Syndromes	19
Adult t-cell leukemia	Immunoproliferative Disorders	19
Hodgkin's lymphoma	Immunoproliferative Disorders	19
Neonatal thrombocytopenia	Infant, Newborn, Diseases	19
Pulmonary hypertension	Lung Diseases	19
Basal cell carcinomas	Neoplasms by Histologic Type	19
Hyperthyroid	Thyroid Diseases	19
Thyroid cancer	Thyroid Diseases	19
Retinal vasculitis	Vascular Diseases	19
Lyme disease	Vector Borne Diseases	19
Dengue fever	Virus Diseases	19
Diabetic nephropathy	Diabetes Mellitus	18
Achalasia	Gastrointestinal Diseases	18
Crohn's disease	Gastrointestinal Diseases	18
Hemophilia a	Genetic Diseases, Inborn	18
Thalassemia	Genetic Diseases, Inborn	18
Heart failure	Heart Diseases	18
Acute lymphocytic leukemia	Immunoproliferative Disorders	18
Ankylosing spondylarthritis	Joint Diseases	18
Recurrent miscarriages	Pregnancy Complications	18
Breast carcinomas	Skin Diseases	18
Prurigo	Skin Diseases	18
Skin diseases	Skin Diseases	18
Takayasu's arteritis	Skin Diseases	18
Schistosomiasis	Vector Borne Diseases	18
Anti-gbm disease	Autoimmune Diseases	17
Neuromyelitis optica	Autoimmune Diseases	17
Sympathetic ophthalmia	Autoimmune Diseases	17
Vkh syndrome	Autoimmune Diseases	17
Wegeners granulomatosi	Autoimmune Diseases	17
Co-infection	Coinfection	17
Secondary infection	Coinfection	17
Cervical cancers	Female Urogenital Diseases	17
Enteritis	Gastrointestinal Diseases	17
Acquired immune deficiency syndrome	Immunologic Deficiency Syndromes	17
Ketosis	Metabolic Diseases	17
Astrocytoma	Neoplasms by Histologic Type	17
Basal cell carcinoma	Neoplasms by Histologic Type	17
Squamous carcinoma	Neoplasms by Histologic Type	17
Brain tumors	Nervous System Neoplasms	17
Human influenza	Respiratory Tract Infections	17
Progressive systemic sclerosis	Skin Diseases	17
Plasmodium falciparum malaria	Vector Borne Diseases	17
Virus infections	Virus Diseases	17
Histoplasmosis	Bacterial Infections and Mycoses	16
Coinfection	Coinfection	16
Mixed connective tissue disease	Connective Tissue Diseases	16
Demyelinating disease	Demyelinating Diseases	16
Non-insulin-dependent diabetes mellitus	Diabetes Mellitus	16
Epithelial ovarian cancer	Gonadal Disorders	16
Pollinosis	Hypersensitivity	16
Cryoglobulinemia	Immunoproliferative Disorders	16
Cataract	Lens Diseases	16
Amyotrophic lateral sclerosis	Metabolic Diseases	16
Malignant glioma	Neoplasms by Histologic Type	16
Breast cancers	Skin Diseases	16
Kawasaki disease	Skin Diseases	16
Epstein-barr virus infection	Virus Diseases	16
Pemphigus foliaceus	Autoimmune Diseases	15
Secondary infections	Coinfection	15
Rheumatoid nodules	Connective Tissue Diseases	15
Chronic renal failure	Female Urogenital Diseases	15
Endometrial cancer	Female Urogenital Diseases	15
Renal cancer	Female Urogenital Diseases	15
Syphilis	Female Urogenital Diseases	15
Down's syndrome	Genetic Diseases, Inborn	15
Spinocerebellar ataxia	Genetic Diseases, Inborn	15
Aortic regurgitation	Heart Diseases	15
Erythroleukemia	Hematologic Diseases	15
Paroxysmal nocturnal hemoglobinuria	Hematologic Diseases	15
Ankylosi	Joint Diseases	15
Dry eye	Lacrimal Apparatus Diseases	15
Amyloidosis	Metabolic Diseases	15
Oral ulcers	Mouth Diseases	15
Squamous cell carcinoma of the head and neck	Neoplasms by Site	15
Inclusion body myositis	Neuromuscular Diseases	15
Myopathy	Neuromuscular Diseases	15
Polyneuropathy	Neuromuscular Diseases	15
Alcoholic cirrhosis	Substance-Related Disorders	15
Systemic vasculitis	Vascular Diseases	15
Visceral leishmaniasis	Vector Borne Diseases	15
Conjunctivitis	Conjunctival Diseases	14
Renal cell carcinomas	Female Urogenital Diseases	14
Azoospermia	Genital Diseases, Male	14
Delayed hypersensitivity	Hypersensitivity	14
B-cell chronic lymphocytic leukemia	Immunoproliferative Disorders	14
Celiac sprue	Metabolic Diseases	14
Transitional cell carcinoma	Neoplasms by Histologic Type	14
Sporadic inclusion body myositis	Neuromuscular Diseases	14
Pneumonitis	Respiratory Tract Infections	14
Small cell lung cancer	Respiratory Tract Neoplasms	14
Cutaneous leishmaniasis	Skin Diseases	14
Dermatoses	Skin Diseases	14
Skin rash	Skin Diseases	14
Warts	Skin Diseases	14
Prostate cancers	Urogenital Neoplasms	14
Zoster	Virus Diseases	14
Microscopic polyangiitis	Autoimmune Diseases	13
Salmonella infection	Bacterial Infections and Mycoses	13
Juvenile myoclonic epilepsy	Central Nervous System Diseases	13
Menieres disease	Ear Diseases	13
Kidney disease	Female Urogenital Diseases	13
Tubulointerstitial nephritis	Female Urogenital Diseases	13
Enteriti	Gastrointestinal Diseases	13
Bone marrow failure	Hematologic Diseases	13
Allergic reactions	Hypersensitivity	13
Lymphoproliferative disorders	Immunoproliferative Disorders	13
Malignant lymphoma	Immunoproliferative Disorders	13
Spondylarthritides	Joint Diseases	13
Hyperglycemia	Metabolic Diseases	13
Whipples disease	Metabolic Diseases	13
Carcinoma in situ	Neoplasms by Histologic Type	13
Glioblastoma multiforme	Neoplasms by Histologic Type	13
Synovial sarcoma	Neoplasms by Histologic Type	13
Teratocarcinoma	Neoplasms by Histologic Type	13
Habitual abortion	Pregnancy Complications	13
Dengue hemorrhagic fever	Virus Diseases	13
Rabies	Virus Diseases	13
Pemphigoid	Autoimmune Diseases	12
Relapsing-remitting multiple sclerosis	Autoimmune Diseases	12
Cholera	Bacterial Infections and Mycoses	12
Myelopathy	Central Nervous System Diseases	12
Connective tissue diseases	Connective Tissue Diseases	12
Keratitis	Corneal Diseases	12
Diabetic ketoacidosis	Diabetes Mellitus	12
Otosclerosis	Ear Diseases	12
Genetic disorders	Genetic Diseases, Inborn	12
Food allergy	Hypersensitivity	12
Peanut allergy	Hypersensitivity	12
Urticaria	Hypersensitivity	12
Hairy cell leukemia	Immunoproliferative Disorders	12
Intrahepatic cholestasis	Liver Diseases	12
Thymic hyperplasia	Lymphatic Diseases	12
Osteoporosis	Metabolic Diseases	12
Porphyria cutanea tarda	Metabolic Diseases	12
Aphthous stomatitis	Mouth Diseases	12
Sialadenitis	Mouth Diseases	12
Germ cell tumors	Neoplasms by Histologic Type	12
Mesothelioma	Neoplasms by Histologic Type	12
Seminoma	Neoplasms by Histologic Type	12
Berylliosis	Pneumoconiosis	12
Lung cancers	Respiratory Tract Neoplasms	12
Mastocytoma	Skin Diseases	12
Morphea	Skin Diseases	12
Alcoholic liver disease	Substance-Related Disorders	12
Hashimoto thyroiditis	Thyroid Diseases	12
Papillary thyroid carcinoma	Thyroid Diseases	12
Buergers disease	Vascular Diseases	12
Coronary heart disease	Vascular Diseases	12
Moyamoya disease	Vascular Diseases	12
Thrombosis	Vascular Diseases	12
Occupational asthma	Asthma, Occupational	11
Juvenile onset diabetes	Autoimmune Diseases	11
Cholestasis	Biliary Tract Diseases	11
Osteitis	Bone Diseases	11
Bronchiectasis	Bronchial Diseases	11
Keratoconus	Corneal Diseases	11
Demyelinating diseases	Demyelinating Diseases	11
Colorectal tumor	Gastrointestinal Diseases	11
Colorectal tumors	Gastrointestinal Diseases	11
Disease sc	Genetic Diseases, Inborn	11
Familial mediterranean fever	Genetic Diseases, Inborn	11
Genetic disorder	Genetic Diseases, Inborn	11
Hemophilia	Genetic Diseases, Inborn	11
Deficiency ar	Gonadal Disorders	11
Testicular cancer	Gonadal Disorders	11
Allergic contact dermatitis	Hypersensitivity	11
T cell leukemia	Immunoproliferative Disorders	11
Interstitial lung disease	Lung Diseases	11
Oral ulcer	Mouth Diseases	11
Papillomatosis	Neoplasms by Histologic Type	11
Sarcomas	Neoplasms by Histologic Type	11
Parkinson disease	Neurodegenerative Diseases	11
Pleural effusion	Pleural Diseases	11
Silicosis	Pneumoconiosis	11
Pertussis	Respiratory Tract Infections	11
Herpes gestationis	Skin Diseases	11
Hashimotos disease	Thyroid Diseases	11
Ischemic heart disease	Vascular Diseases	11
Hpv infections	Virus Diseases	11
Smallpox	Virus Diseases	11
Viral diseases	Virus Diseases	11
Diabetes mellitus type 1	Autoimmune Diseases	10
Rheumatoid vasculitis	Autoimmune Diseases	10
Anthrax	Bacterial Infections and Mycoses	10
Brucellosis	Bacterial Infections and Mycoses	10
Cerebral malaria	Central Nervous System Diseases	10
Htlv-i-associated myelopathy	Central Nervous System Diseases	10
Relapsing polychondritis	Connective Tissue Diseases	10
Gestational diabetes	Diabetes Mellitus	10
Drug toxicity	Drug-Related Side Effects and Adverse Reactions	10
Endophthalmitis	Eye Infections	10
Cervicitis	Female Urogenital Diseases	10
Focal segmental glomerulosclerosis	Female Urogenital Diseases	10
Atrophic gastritis	Gastrointestinal Diseases	10
Rectal cancer	Gastrointestinal Diseases	10
Beta-thalassemia	Genetic Diseases, Inborn	10
Downs syndrome	Genetic Diseases, Inborn	10
Duchenne muscular dystrophy	Genetic Diseases, Inborn	10
Sickle cell anemia	Genetic Diseases, Inborn	10
Wilms tumor	Genetic Diseases, Inborn	10
Allergic bronchopulmonary aspergillosis	Hypersensitivity	10
Deficiency iga	Immunologic Deficiency Syndromes	10
Acute lymphoid leukemia	Immunoproliferative Disorders	10
B cell lymphoma	Immunoproliferative Disorders	10
Cutaneous t-cell lymphoma	Immunoproliferative Disorders	10
Non-hodgkins lymphomas	Immunoproliferative Disorders	10
T-cell leukemia	Immunoproliferative Disorders	10
Joint diseases	Joint Diseases	10
Idiopathic pulmonary fibrosis	Lung Diseases	10
Lung diseases	Lung Diseases	10
Lymphadenopathy	Lymphatic Diseases	10
Disease her	Metabolic Diseases	10
Glucose intolerance	Metabolic Diseases	10
Ketoacidosis	Metabolic Diseases	10
Metabolic syndrome	Metabolic Diseases	10
Aggressive periodontitis	Mouth Diseases	10
Embryonal carcinoma	Neoplasms by Histologic Type	10
Malignant melanomas	Neoplasms by Histologic Type	10
Idiopathic inflammatory myopathies	Neuromuscular Diseases	10
Malnutrition	Nutrition Disorders	10
Echinococcosis	Parasitic Diseases	10
Bronchiolitis	Respiratory Tract Infections	10
Rupture	Rupture	10
Leishmaniasis	Skin Diseases	10
Lichen sclerosus	Skin Diseases	10
Transfusion reaction	Transfusion Reaction	10
Abdominal aortic aneurysms	Vascular Diseases	10
Arteriosclerosis	Vascular Diseases	10
Vascular disease	Vascular Diseases	10
Vasculiti	Vascular Diseases	10
Vascular injury	Vascular System Injuries	10
Chagas' disease	Vector Borne Diseases	10
Anca-associated vasculitis	Autoimmune Diseases	9
Sjogren's syndrome	Autoimmune Diseases	9
Diphtheria	Bacterial Infections and Mycoses	9
Streptococcal infection	Bacterial Infections and Mycoses	9
Sting	Bites and Stings	9
Spondyliti	Bone Diseases	9
Encephalopathy	Central Nervous System Diseases	9
Japanese encephalitis	Central Nervous System Diseases	9
Biliary atresia	Congenital Abnormalities	9
Spina bifida	Congenital Abnormalities	9
Kidney diseases	Female Urogenital Diseases	9
Gastrointestinal cancer	Gastrointestinal Diseases	9
Ovarian cancers	Gonadal Disorders	9
Hematologic malignancy	Hematologic Diseases	9
Chronic urticaria	Hypersensitivity	9
Extrinsic allergic alveolitis	Hypersensitivity	9
Hypersensitivity pneumonitis	Hypersensitivity	9
Pollen allergy	Hypersensitivity	9
Htlv-i infection	Immunologic Deficiency Syndromes	9
T cell lymphoma	Immunoproliferative Disorders	9
Keratoconjunctivitis sicca	Lacrimal Apparatus Diseases	9
Hepatitis d	Liver Diseases	9
Liver cancer	Liver Diseases	9
Bronchiolitis obliterans	Lung Diseases	9
Langerhans cell histiocytosis	Lymphatic Diseases	9
Genetic hemochromatosis	Metabolic Diseases	9
Impaired glucose tolerance	Metabolic Diseases	9
Ductal carcinoma	Neoplasms by Histologic Type	9
Kaposi sarcoma	Neoplasms by Histologic Type	9
Vitamin d deficiency	Nutrition Disorders	9
Recurrent abortions	Pregnancy Complications	9
Catarrh	Respiratory Tract Infections	9
Cutaneous lupus erythematosus	Skin Diseases	9
Eczema	Skin Diseases	9
Erythema multiforme	Skin Diseases	9
Ocular cicatricial pemphigoid	Skin Diseases	9
Psoriatic arthropathy	Skin Diseases	9
Alcoholic hepatitis	Substance-Related Disorders	9
Aneurysm	Vascular Diseases	9
Vascular diseases	Vascular Diseases	9
Yellow fever	Virus Diseases	9
Apeced	Autoimmune Diseases	8
Diabetes mellitus type i	Autoimmune Diseases	8
Granulomatosis with polyangiitis	Autoimmune Diseases	8
Mycobacterium tuberculosis infection	Bacterial Infections and Mycoses	8
Osteomyelitis	Bone Diseases	8
Burns	Burns	8
Cleft palate	Congenital Abnormalities	8
Diabetic complications	Diabetes Mellitus	8
Adverse drug reaction	Drug-Related Side Effects and Adverse Reactions	8
Toxic epidermal necrolysis	Drug-Related Side Effects and Adverse Reactions	8
Clear cell renal cell carcinoma	Female Urogenital Diseases	8
Minimal change nephrotic syndrome	Female Urogenital Diseases	8
Renal cell cancer	Female Urogenital Diseases	8
Gastric cancers	Gastrointestinal Diseases	8
Gastroenteritis	Gastrointestinal Diseases	8
Genetic diseases	Genetic Diseases, Inborn	8
Retinitis pigmentosa	Genetic Diseases, Inborn	8
Prostatitis	Genital Diseases, Male	8
Carditis	Heart Diseases	8
Hematological diseases	Hematologic Diseases	8
Leukopenia	Hematologic Diseases	8
Thrombophilia	Hematologic Diseases	8
Milk allergy	Hypersensitivity	8
Lymphoproliferative disorder	Immunoproliferative Disorders	8
Dry eye disease	Lacrimal Apparatus Diseases	8
Acute lung injury	Lung Diseases	8
Dyslipidemia	Metabolic Diseases	8
Chronic periodontitis	Mouth Diseases	8
Oral cancer	Mouth Diseases	8
Acute myeloblastic leukemia	Neoplasms by Histologic Type	8
Astrocytomas	Neoplasms by Histologic Type	8
Ewing sarcoma	Neoplasms by Histologic Type	8
Rhabdomyosarcoma	Neoplasms by Histologic Type	8
Fibromyalgia	Neuromuscular Diseases	8
Polio	Neuromuscular Diseases	8
Rhinitis	Nose Diseases	8
Sinusitis	Nose Diseases	8
Tonsillitis	Pharyngeal Diseases	8
Asbestosis	Pneumoconiosis	8
Pneumoconiosis	Pneumoconiosis	8
Habitual abortions	Pregnancy Complications	8
Hydatidiform mole	Pregnancy Complications	8
Chronic bronchitis	Respiratory Tract Infections	8
Age-related macular degeneration	Retinal Diseases	8
Epiretinal membranes	Retinal Diseases	8
Retinal detachment	Retinal Diseases	8
Diffuse scleroderma	Skin Diseases	8
Discoid lupus erythematosus	Skin Diseases	8
Erythroderma	Skin Diseases	8
Psoriasi	Skin Diseases	8
Takayasu disease	Skin Diseases	8
Uveiti	Uveal Diseases	8
Abdominal aortic aneurysm	Vascular Diseases	8
Arteritis	Vascular Diseases	8
Vesicular stomatitis	Vesicular Stomatitis	8
Enterovirus infections	Virus Diseases	8
Severe dengue	Virus Diseases	8
Viral disease	Virus Diseases	8
Antiphospholipid antibody syndrome	Autoimmune Diseases	7
Autoimmune pancreatitis	Autoimmune Diseases	7
Diabetes type 1	Autoimmune Diseases	7
Juvenile-onset diabetes	Autoimmune Diseases	7
Juvenile-onset diabetes mellitus	Autoimmune Diseases	7
Membranous glomerulonephritis	Autoimmune Diseases	7
Ocular myasthenia gravis	Autoimmune Diseases	7
Multibacillary leprosy	Bacterial Infections and Mycoses	7
Cholangitis	Biliary Tract Diseases	7
Spondylosis	Bone Diseases	7
Htlv-1-associated myelopathy	Central Nervous System Diseases	7
Meningitis	Central Nervous System Diseases	7
Migraine	Central Nervous System Diseases	7
Migraine without aura	Central Nervous System Diseases	7
Peyronies disease	Connective Tissue Diseases	7
Drug allergy	Drug-Related Side Effects and Adverse Reactions	7
Drug eruptions	Drug-Related Side Effects and Adverse Reactions	7
Drug reaction with eosinophilia and systemic symptoms	Drug-Related Side Effects and Adverse Reactions	7
Adenomyosis	Female Urogenital Diseases	7
Bladder tumors	Female Urogenital Diseases	7
Uremia	Female Urogenital Diseases	7
Urinary tract infection	Female Urogenital Diseases	7
Enterocolitis	Gastrointestinal Diseases	7
Irritable bowel syndrome	Gastrointestinal Diseases	7
Peptic ulcer	Gastrointestinal Diseases	7
Familial polyposis coli	Genetic Diseases, Inborn	7
Wilms tumor 1	Genetic Diseases, Inborn	7
Premature ovarian failure	Gonadal Disorders	7
Cardiac disease	Heart Diseases	7
Diffuse large cell lymphoma	Immunoproliferative Disorders	7
Malignant lymphomas	Immunoproliferative Disorders	7
Non-hodgkin lymphomas	Immunoproliferative Disorders	7
Pre-b all	Immunoproliferative Disorders	7
Reiter syndrome	Joint Diseases	7
Chronic persistent hepatitis	Liver Diseases	7
Chronic obstructive pulmonary disease	Lung Diseases	7
Thymomas	Lymphatic Diseases	7
Hyperlipidemia	Metabolic Diseases	7
Osteopenia	Metabolic Diseases	7
Tenosynovitis	Muscular Diseases	7
Ewings sarcoma	Neoplasms by Histologic Type	7
Glioblastomas	Neoplasms by Histologic Type	7
Medulloblastoma	Neoplasms by Histologic Type	7
Neuroblastomas	Neoplasms by Histologic Type	7
Nevus	Neoplasms by Histologic Type	7
Papillary carcinoma	Neoplasms by Histologic Type	7
Seminomas	Neoplasms by Histologic Type	7
Head and neck cancers	Neoplasms by Site	7
Brain tumor	Nervous System Neoplasms	7
Meningiomas	Nervous System Neoplasms	7
Chronic fatigue syndrome	Neuromuscular Diseases	7
Inflammatory myopathies	Neuromuscular Diseases	7
Inflammatory myopathy	Neuromuscular Diseases	7
Exophthalmos	Orbital Diseases	7
Laryngeal cancer	Otorhinolaryngologic Neoplasms	7
Hypoparathyroidism	Parathyroid Diseases	7
Siderosis	Pneumoconiosis	7
Choriocarcinomas	Pregnancy Complications	7
Hydatidiform moles	Pregnancy Complications	7
Bronchogenic carcinoma	Respiratory Tract Neoplasms	7
Acute retinal necrosis	Retinal Diseases	7
Macular edema	Retinal Diseases	7
Systemic scleroderma	Skin Diseases	7
Triple-negative breast cancer	Skin Diseases	7
Tendinitis	Tendon Injuries	7
Nodular goiter	Thyroid Diseases	7
Postpartum thyroiditis	Thyroid Diseases	7
Dental caries	Tooth Diseases	7
Heterochromic cyclitis	Uveal Diseases	7
Acute coronary syndrome	Vascular Diseases	7
Malignant hypertension	Vascular Diseases	7
Vasculitides	Vascular Diseases	7
Hemorrhagic fever with renal syndrome	Virus Diseases	7
Variola	Virus Diseases	7
Anca-associated vasculitides	Autoimmune Diseases	6
Autoimmune polyglandular syndrome type ii	Autoimmune Diseases	6
Bergers disease	Autoimmune Diseases	6
Generalized myasthenia gravis	Autoimmune Diseases	6
Lymphocytic thyroiditis	Autoimmune Diseases	6
Candidiasis	Bacterial Infections and Mycoses	6
Fungal infection	Bacterial Infections and Mycoses	6
Yersinia infection	Bacterial Infections and Mycoses	6
Hyperostosis	Bone Diseases	6
Parkinsonism	Central Nervous System Diseases	6
Anencephaly	Congenital Abnormalities	6
Cleft lip	Congenital Abnormalities	6
Maculopapular exanthem	Drug-Related Side Effects and Adverse Reactions	6
Ocular toxoplasmosis	Eye Infections	6
Acute renal failure	Female Urogenital Diseases	6
End stage renal disease	Female Urogenital Diseases	6
Endometrial carcinoma	Female Urogenital Diseases	6
Renal insufficiency	Female Urogenital Diseases	6
Sterility	Female Urogenital Diseases	6
Appendicitis	Gastrointestinal Diseases	6
Colonic cancer	Gastrointestinal Diseases	6
Esophageal squamous cell carcinomas	Gastrointestinal Diseases	6
Gastrointestinal cancers	Gastrointestinal Diseases	6
Male infertility	Genital Diseases, Male	6
Membranoproliferative glomerulonephritis	Glomerulonephritis, Membranoproliferative	6
Polycystic ovary syndrome	Gonadal Disorders	6
Infective endocarditis	Heart Diseases	6
Granulocytopenia	Hematologic Diseases	6
Myelodysplastic syndromes	Hematologic Diseases	6
Refractory anemia	Hematologic Diseases	6
Atopic eczema	Hypersensitivity	6
Hiv infections	Immunologic Deficiency Syndromes	6
Lymphocytopenia	Immunologic Deficiency Syndromes	6
B cell lymphomas	Immunoproliferative Disorders	6
Macrophage activation syndrome	Immunoproliferative Disorders	6
T-cell lymphoma	Immunoproliferative Disorders	6
Ankylosing spondyloarthritis	Joint Diseases	6
Acute liver failure	Liver Diseases	6
Liver dysfunction	Liver Diseases	6
Pulmonary edema	Lung Diseases	6
Histiocytosis x	Lymphatic Diseases	6
Gluten sensitive enteropathy	Metabolic Diseases	6
Juvenile periodontitis	Mouth Diseases	6
Chondrosarcoma	Neoplasms by Histologic Type	6
Fibrosarcoma	Neoplasms by Histologic Type	6
Intrahepatic cholangiocarcinoma	Neoplasms by Histologic Type	6
Myeloid leukemias	Neoplasms by Histologic Type	6
Osteosarcomas	Neoplasms by Histologic Type	6
Papillary carcinomas	Neoplasms by Histologic Type	6
Signet ring cell carcinoma	Neoplasms by Histologic Type	6
Small cell carcinoma	Neoplasms by Histologic Type	6
Lung adenocarcinomas	Neoplasms by Site	6
Idiopathic inflammatory myopathy	Neuromuscular Diseases	6
Peripheral neuropathy	Neuromuscular Diseases	6
Pernicious anemia	Nutrition Disorders	6
Spontaneous pneumothorax	Pleural Diseases	6
Lung inflammation	Respiratory Tract Infections	6
Cystoid macular edema	Retinal Diseases	6
Proliferative vitreoretinopathy	Retinal Diseases	6
Retinitis	Retinal Diseases	6
Acute rheumatic fever	Rheumatic Diseases	6
Exanthema	Skin Diseases	6
Onchocerciasis	Skin Diseases	6
Onychomycosis	Skin Diseases	6
Polyarteritis nodosa	Skin Diseases	6
Papillary thyroid cancer	Thyroid Diseases	6
Febrile nonhemolytic transfusion reactions	Transfusion Reaction	6
Chorioretinitis	Uveal Diseases	6
Thrombophlebitis	Vascular Diseases	6
Virus disease	Virus Diseases	6
Farmer's lung	Agricultural Workers' Diseases	5
Adult-onset stills disease	Autoimmune Diseases	5
Arthritis rheumatoid	Autoimmune Diseases	5
Immunoglobulin a nephropathy	Autoimmune Diseases	5
Sicca syndrome	Autoimmune Diseases	5
Borderline lepromatous	Bacterial Infections and Mycoses	5
Paracoccidioidomycosis	Bacterial Infections and Mycoses	5
Staphylococcus aureus infection	Bacterial Infections and Mycoses	5
Typhoid	Bacterial Infections and Mycoses	5
Sclerosing cholangitis	Biliary Tract Diseases	5
Forestiers disease	Bone Diseases	5
Sapho syndrome	Bone Diseases	5
Cns disease	Central Nervous System Diseases	5
Generalized epilepsy	Central Nervous System Diseases	5
Meningiti	Central Nervous System Diseases	5
Meningoencephalitis	Central Nervous System Diseases	5
Migraine with aura	Central Nervous System Diseases	5
Subacute sclerosing panencephalitis	Central Nervous System Diseases	5
Deformities	Congenital Abnormalities	5
Deformity	Congenital Abnormalities	5
Bells palsy	Cranial Nerve Diseases	5
Maturity-onset diabetes	Diabetes Mellitus	5
Drug eruption	Drug-Related Side Effects and Adverse Reactions	5
Otitis media	Ear Diseases	5
Herpetic keratitis	Eye Infections	5
Bladder tumor	Female Urogenital Diseases	5
End-stage renal failure	Female Urogenital Diseases	5
Pyelonephritis	Female Urogenital Diseases	5
Vesicoureteral reflux	Female Urogenital Diseases	5
Collagenous colitis	Gastrointestinal Diseases	5
Giardiasis	Gastrointestinal Diseases	5
Ileitis	Gastrointestinal Diseases	5
Stomach cancer	Gastrointestinal Diseases	5
Trisomy 21	Genetic Diseases, Inborn	5
Chronic myelocytic leukemia	Hematologic Diseases	5
Chronic myelomonocytic leukemia	Hematologic Diseases	5
Hemolytic anemia	Hematologic Diseases	5
Myelofibrosis	Hematologic Diseases	5
Thrombocytosis	Hematologic Diseases	5
Thrombotic microangiopathy	Hematologic Diseases	5
Hayfever	Hypersensitivity	5
Chronic granulomatous disease	Immunologic Deficiency Syndromes	5
Lymphoblastic leukemia	Immunoproliferative Disorders	5
Plasmacytoma	Immunoproliferative Disorders	5
Reactive arthritides	Joint Diseases	5
Cataracts	Lens Diseases	5
Hepatiti	Liver Diseases	5
Nafld	Liver Diseases	5
Non-alcoholic fatty liver disease	Liver Diseases	5
Crest syndrome	Metabolic Diseases	5
Fanconi anemia	Metabolic Diseases	5
Hypercalcemia	Metabolic Diseases	5
Early-onset periodontitis	Mouth Diseases	5
Gingival overgrowth	Mouth Diseases	5
Gingivitis	Mouth Diseases	5
Oral submucous fibrosis	Mouth Diseases	5
Stomatitis	Mouth Diseases	5
Acute myelocytic leukemia	Neoplasms by Histologic Type	5
Carcinoid	Neoplasms by Histologic Type	5
Follicular adenomas	Neoplasms by Histologic Type	5
Malignant gliomas	Neoplasms by Histologic Type	5
Oligodendrogliomas	Neoplasms by Histologic Type	5
Papillomas	Neoplasms by Histologic Type	5
Squamous cell cancer	Neoplasms by Histologic Type	5
Meningioma	Nervous System Neoplasms	5
Neurodegenerative diseases	Neurodegenerative Diseases	5
Paraneoplastic cerebellar degeneration	Neurodegenerative Diseases	5
Complex regional pain syndrome	Neuromuscular Diseases	5
Poliomyelitis	Neuromuscular Diseases	5
Cystic echinococcosis	Parasitic Diseases	5
Filariasis	Parasitic Diseases	5
Peritonitis	Peritoneal Diseases	5
Preterm labor	Pregnancy Complications	5
Respiratory failure	Respiration Disorders	5
Respiratory infections	Respiratory Tract Infections	5
Respiratory tract infections	Respiratory Tract Infections	5
Cytomegalovirus retinitis	Retinal Diseases	5
Scleritis	Scleral Diseases	5
Cicatricial pemphigoid	Skin Diseases	5
Contact dermatitis	Skin Diseases	5
Dermatosis	Skin Diseases	5
Diffuse systemic sclerosis	Skin Diseases	5
Herpes simplex virus infection	Skin Diseases	5
Mastitis	Skin Diseases	5
Pityriasis rosea	Skin Diseases	5
Rosacea	Skin Diseases	5
Skin cancers	Skin Diseases	5
Sweets syndrome	Skin Diseases	5
Soft tissue infection	Soft Tissue Infections	5
Spinal cord injury	Spinal Cord Injuries	5
Alcoholic pancreatitis	Substance-Related Disorders	5
Lung injury	Thoracic Injuries	5
Goiters	Thyroid Diseases	5
Posttransfusion purpura	Transfusion Reaction	5
Multifocal choroiditis	Uveal Diseases	5
Aortitis	Vascular Diseases	5
Hypotension	Vascular Diseases	5
Plague	Vector Borne Diseases	5
Schistosomiasis japonica	Vector Borne Diseases	5
Trypanosoma cruzi infection	Vector Borne Diseases	5
Herpesvirus infection	Virus Diseases	5
Acute disseminated encephalomyelitis	Autoimmune Diseases	4
Anti-nmdar encephalitis	Autoimmune Diseases	4
Chronic inflammatory demyelinating polyradiculoneuropathy	Autoimmune Diseases	4
Disseminated sclerosis	Autoimmune Diseases	4
Goodpastures syndrome	Autoimmune Diseases	4
Insulin-dependent diabetes mellitus 1	Autoimmune Diseases	4
Juvenile psoriatic arthritis	Autoimmune Diseases	4
Lambert-eaton myasthenic syndrome	Autoimmune Diseases	4
Neuromyelitis optica spectrum disorder	Autoimmune Diseases	4
Neuromyelitis optica spectrum disorders	Autoimmune Diseases	4
Temporal arteritis	Autoimmune Diseases	4
Thyroid-associated ophthalmopathy	Autoimmune Diseases	4
Leptospirosis	Bacterial Infections and Mycoses	4
Meningococcal infection	Bacterial Infections and Mycoses	4
Q fever	Bacterial Infections and Mycoses	4
Yersinia enterocolitica infection	Bacterial Infections and Mycoses	4
Osteopetrosis	Bone Diseases	4
Spinal disease	Bone Diseases	4
Lymphocytic choriomeningitis	Central Nervous System Diseases	4
West nile virus infection	Central Nervous System Diseases	4
Wnv infection	Central Nervous System Diseases	4
Neural tube defects	Congenital Abnormalities	4
Pterygium	Conjunctival Diseases	4
Dupuytrens contracture	Connective Tissue Diseases	4
Ganglion	Connective Tissue Diseases	4
Keratoconjunctivitis	Corneal Diseases	4
Progressive multifocal leukoencephalopathy	Demyelinating Diseases	4
Diabetic microangiopathy	Diabetes Mellitus	4
Disease ear	Ear Diseases	4
Ocular tuberculosis	Eye Infections	4
Fasciitis	Fasciitis	4
Bladder cancers	Female Urogenital Diseases	4
Chronic renal insufficiency	Female Urogenital Diseases	4
Cystitis	Female Urogenital Diseases	4
Interstitial cystitis	Female Urogenital Diseases	4
Interstitial nephritis	Female Urogenital Diseases	4
Kidney failure	Female Urogenital Diseases	4
Nephriti	Female Urogenital Diseases	4
Nephrosis	Female Urogenital Diseases	4
Pelvic inflammatory disease	Female Urogenital Diseases	4
Chorioamnionitis	Fetal Diseases	4
Colon cancers	Gastrointestinal Diseases	4
Gastric ulcer	Gastrointestinal Diseases	4
Lymphocytic colitis	Gastrointestinal Diseases	4
Microscopic colitis	Gastrointestinal Diseases	4
Proctitis	Gastrointestinal Diseases	4
Shigellosis	Gastrointestinal Diseases	4
Dysplastic nevi	Genetic Diseases, Inborn	4
Hereditary ataxia	Genetic Diseases, Inborn	4
Thalassemia major	Genetic Diseases, Inborn	4
Thrombasthenia	Genetic Diseases, Inborn	4
Balanitis	Genital Diseases, Male	4
Testicular tumors	Gonadal Disorders	4
Turner's syndrome	Gonadal Disorders	4
Turners syndrome	Gonadal Disorders	4
Cardiomyopathies	Heart Diseases	4
Mitral valve prolapse	Heart Diseases	4
Out-of-hospital cardiac arrest	Heart Diseases	4
Hematological malignancy	Hematologic Diseases	4
Pure red cell aplasia	Hematologic Diseases	4
Anaphylaxis	Hypersensitivity	4
Chronic spontaneous urticaria	Hypersensitivity	4
Aids-related complex	Immunologic Deficiency Syndromes	4
Wiskott-aldrich syndrome	Immunologic Deficiency Syndromes	4
B cell leukemia	Immunoproliferative Disorders	4
Cutaneous t-cell lymphomas	Immunoproliferative Disorders	4
Enteropathy-associated t-cell lymphoma	Immunoproliferative Disorders	4
Lymphoblastic lymphoma	Immunoproliferative Disorders	4
Mantle cell lymphoma	Immunoproliferative Disorders	4
Monoclonal gammopathy	Immunoproliferative Disorders	4
Sezary syndrome	Immunoproliferative Disorders	4
Bechterews disease	Joint Diseases	4
Frozen shoulder	Joint Diseases	4
Septic arthritis	Joint Diseases	4
Dry eyes	Lacrimal Apparatus Diseases	4
Amebic liver abscess	Liver Diseases	4
Fulminant hepatitis	Liver Diseases	4
Hepatocellular carcinomas	Liver Diseases	4
Pulmonary arterial hypertension	Lung Diseases	4
Pulmonary disease	Lung Diseases	4
Elephantiasis	Lymphatic Diseases	4
Podoconiosis	Lymphatic Diseases	4
Celiac diseases	Metabolic Diseases	4
G6pd deficiency	Metabolic Diseases	4
Ketonuria	Metabolic Diseases	4
Lipodystrophy	Metabolic Diseases	4
Metabolic diseases	Metabolic Diseases	4
Postmenopausal osteoporosis	Metabolic Diseases	4
Alveolar bone loss	Mouth Diseases	4
Aphthous ulcers	Mouth Diseases	4
Geographic tongue	Mouth Diseases	4
Periodontal diseases	Mouth Diseases	4
Acute myeloid leukemias	Neoplasms by Histologic Type	4
Adenomatous polyps	Neoplasms by Histologic Type	4
Anaplastic carcinomas	Neoplasms by Histologic Type	4
Cholangiocarcinoma	Neoplasms by Histologic Type	4
Halo nevi	Neoplasms by Histologic Type	4
Malignant fibrous histiocytoma	Neoplasms by Histologic Type	4
Malignant fibrous histiocytomas	Neoplasms by Histologic Type	4
Medulloblastomas	Neoplasms by Histologic Type	4
Neuroectodermal tumors	Neoplasms by Histologic Type	4
Soft tissue sarcomas	Neoplasms by Histologic Type	4
Teratoma	Neoplasms by Histologic Type	4
Head and neck squamous cell carcinomas	Neoplasms by Site	4
Tauopathy	Neurodegenerative Diseases	4
Protein deficiency	Nutrition Disorders	4
Ocular hypertension	Ocular Hypertension	4
Primary open angle glaucoma	Ocular Hypertension	4
Papillitis	Optic Nerve Diseases	4
Parasitic diseases	Parasitic Diseases	4
Toxoplasma gondii infection	Parasitic Diseases	4
Nasopharyngeal cancer	Pharyngeal Diseases	4
Nasopharyngeal carcinomas	Pharyngeal Diseases	4
Hypophysitis	Pituitary Diseases	4
Wolfram syndrome	Pituitary Diseases	4
Ectopic pregnancies	Pregnancy Complications	4
Partial hydatidiform moles	Pregnancy Complications	4
Preterm birth	Pregnancy Complications	4
Trophoblastic tumor	Pregnancy Complications	4
Myopia	Refractive Errors	4
Bronchitis	Respiratory Tract Infections	4
Non-small cell lung cancers	Respiratory Tract Neoplasms	4
Small cell lung carcinoma	Respiratory Tract Neoplasms	4
Maculopathy	Retinal Diseases	4
Inflammatory rheumatism	Rheumatic Diseases	4
Arthritis psoriatic	Skin Diseases	4
Behcet syndrome	Skin Diseases	4
Hidradenitis suppurativa	Skin Diseases	4
Hypertrichosis	Skin Diseases	4
Nail disease	Skin Diseases	4
Papillon-lefevre syndrome	Skin Diseases	4
Parvovirus b19 infection	Skin Diseases	4
Pemphigoid gestationis	Skin Diseases	4
Polymyositisdermatomyositis	Skin Diseases	4
Takayasus arteritis	Skin Diseases	4
Triple negative breast cancer	Skin Diseases	4
Alcoholic liver cirrhosis	Substance-Related Disorders	4
Congenital hypothyroidism	Thyroid Diseases	4
Hashimoto's disease	Thyroid Diseases	4
Thyroid carcinomas	Thyroid Diseases	4
Hemolytic transfusion reactions	Transfusion Reaction	4
Brain injury	Trauma, Nervous System	4
Deep vein thrombosis	Vascular Diseases	4
Endarteritis	Vascular Diseases	4
Intracranial aneurysms	Vascular Diseases	4
Periphlebitis	Vascular Diseases	4
Pregnancy induced hypertension	Vascular Diseases	4
Pregnancy-induced hypertension	Vascular Diseases	4
Thromboangiitis obliterans	Vascular Diseases	4
Schistosomiasis mansoni	Vector Borne Diseases	4
Disease virus	Virus Diseases	4
Ebv infections	Virus Diseases	4
Hantavirus infection	Virus Diseases	4
Herpesvirus infections	Virus Diseases	4
Opportunistic infection	Virus Diseases	4
Papillomavirus infection	Virus Diseases	4
Superinfection	Virus Diseases	4
Adrenal insufficiency	Adrenal Gland Diseases	3
Cushings syndrome	Adrenal Gland Diseases	3
X-ald	Adrenal Gland Diseases	3
Anti-phospholipid syndrome	Autoimmune Diseases	3
Autoimmune haemolytic anaemia	Autoimmune Diseases	3
Birdshot chorioretinitis	Autoimmune Diseases	3
Disease, autoimmune	Autoimmune Diseases	3
Idiopathic membranous glomerulonephritis	Autoimmune Diseases	3
Igg4-rd	Autoimmune Diseases	3
Latent autoimmune diabetes of adults	Autoimmune Diseases	3
Lymphocytic hypophysitis	Autoimmune Diseases	3
Membranous glomerulopathy	Autoimmune Diseases	3
Miller fisher syndrome	Autoimmune Diseases	3
Primary progressive multiple sclerosis	Autoimmune Diseases	3
Fungal infections	Bacterial Infections and Mycoses	3
Klebsiella infection	Bacterial Infections and Mycoses	3
Mycosis	Bacterial Infections and Mycoses	3
Paucibacillary leprosy	Bacterial Infections and Mycoses	3
Salmonellosis	Bacterial Infections and Mycoses	3
Streptococcal infections	Bacterial Infections and Mycoses	3
Typhoid fever	Bacterial Infections and Mycoses	3
Avian influenza	Bird Diseases	3
Bone disease	Bone Diseases	3
Osteochondrosis	Bone Diseases	3
Slipped capital femoral epiphysis	Bone Diseases	3
Cluster headache	Central Nervous System Diseases	3
Coinfections	Coinfection	3
Mixed infection	Coinfection	3
Hereditary hemorrhagic telangiectasia	Congenital Abnormalities	3
Hirschsprungs disease	Congenital Abnormalities	3
Alport syndrome	Connective Tissue Diseases	3
Alports syndrome	Connective Tissue Diseases	3
Collagen diseases	Connective Tissue Diseases	3
Dupuytrens disease	Connective Tissue Diseases	3
Melkersson-rosenthal syndrome	Cranial Nerve Diseases	3
Maturity onset diabetes	Diabetes Mellitus	3
Gallbladder cancer	Digestive System Neoplasms	3
Aspirin-induced asthma	Drug-Related Side Effects and Adverse Reactions	3
Drug side effects	Drug-Related Side Effects and Adverse Reactions	3
Inner ear disease	Ear Diseases	3
Corneal ulcers	Eye Infections	3
Herpes zoster ophthalmicus	Eye Infections	3
Acute kidney injury	Female Urogenital Diseases	3
Chlamydia infection	Female Urogenital Diseases	3
Chronic renal disease	Female Urogenital Diseases	3
End-stage kidney disease	Female Urogenital Diseases	3
Focal glomerulosclerosis	Female Urogenital Diseases	3
Genital herpes	Female Urogenital Diseases	3
Gonorrhea	Female Urogenital Diseases	3
Kidney cancer	Female Urogenital Diseases	3
Lipoid nephrosis	Female Urogenital Diseases	3
Sexually transmitted diseases	Female Urogenital Diseases	3
Urinary tract infections	Female Urogenital Diseases	3
Urolithiasis	Female Urogenital Diseases	3
Uterine cancer	Female Urogenital Diseases	3
Plantar fasciitis	Foot Diseases	3
Coliti	Gastrointestinal Diseases	3
Colonic disease	Gastrointestinal Diseases	3
Disease intestinal	Gastrointestinal Diseases	3
Duodenal ulcers	Gastrointestinal Diseases	3
Gastrointestinal disorders	Gastrointestinal Diseases	3
Intestinal disease	Gastrointestinal Diseases	3
Pouchitis	Gastrointestinal Diseases	3
Acute chest syndrome	Genetic Diseases, Inborn	3
Beta thalassemia	Genetic Diseases, Inborn	3
Disease genetic	Genetic Diseases, Inborn	3
Disease genetics	Genetic Diseases, Inborn	3
Familial adenomatous polyposis	Genetic Diseases, Inborn	3
Hereditary disease	Genetic Diseases, Inborn	3
Immotile cilia syndrome	Genetic Diseases, Inborn	3
Benign prostatic hyperplasia	Genital Diseases, Male	3
Epithelial ovarian carcinoma	Gonadal Disorders	3
Cardiac arrest	Heart Diseases	3
Congestive heart failure	Heart Diseases	3
Hypertrophic obstructive cardiomyopathy	Heart Diseases	3
Pericarditis	Heart Diseases	3
Valvular heart disease	Heart Diseases	3
Disseminated intravascular coagulation	Hematologic Diseases	3
Essential thrombocythemia	Hematologic Diseases	3
Hematologic diseases	Hematologic Diseases	3
Hematopoietic malignancies	Hematologic Diseases	3
Polycythemia vera	Hematologic Diseases	3
Anaphylactoid reactions	Hypersensitivity	3
Egg allergy	Hypersensitivity	3
Eosinophilic esophagitis	Hypersensitivity	3
Immediate hypersensitivity	Hypersensitivity	3
Latex allergy	Hypersensitivity	3
Mastocytosis	Hypersensitivity	3
Seasonal allergic rhinitis	Hypersensitivity	3
Ataxia-telangiectasia	Immunologic Deficiency Syndromes	3
Complement deficiency	Immunologic Deficiency Syndromes	3
Hereditary angioedema	Immunologic Deficiency Syndromes	3
Hereditary angioneurotic edema	Immunologic Deficiency Syndromes	3
Hypogammaglobulinemia	Immunologic Deficiency Syndromes	3
Primary immunodeficiency disorder	Immunologic Deficiency Syndromes	3
Severe combined immune deficiency	Immunologic Deficiency Syndromes	3
Anaplastic large cell lymphoma	Immunoproliferative Disorders	3
Follicular lymphomas	Immunoproliferative Disorders	3
Hodgkin disease	Immunoproliferative Disorders	3
Intraocular lymphoma	Immunoproliferative Disorders	3
Lymphocytic lymphoma	Immunoproliferative Disorders	3
Lymphoid leukemia	Immunoproliferative Disorders	3
Monoclonal gammopathies	Immunoproliferative Disorders	3
Peripheral t-cell lymphoma	Immunoproliferative Disorders	3
T-cell prolymphocytic leukemia	Immunoproliferative Disorders	3
Congenital toxoplasmosis	Infant, Newborn, Diseases	3
Chondrocalcinosis	Joint Diseases	3
Reiter disease	Joint Diseases	3
Spondylarthriti	Joint Diseases	3
Acute-on-chronic liver failure	Liver Diseases	3
Hepatitis delta	Liver Diseases	3
Hepatocellular cancer	Liver Diseases	3
Hepatomas	Liver Diseases	3
Nonalcoholic fatty liver disease	Liver Diseases	3
Portal hypertension	Liver Diseases	3
Interstitial pneumonitis	Lung Diseases	3
Primary pulmonary hypertension	Lung Diseases	3
Pulmonary diseases	Lung Diseases	3
Adenopathy	Lymphatic Diseases	3
Histiocytosis	Lymphatic Diseases	3
Thymus hyperplasia	Lymphatic Diseases	3
Acidosis	Metabolic Diseases	3
Alkaptonuria	Metabolic Diseases	3
Calcinosis	Metabolic Diseases	3
Gaucher disease	Metabolic Diseases	3
Primary hemochromatosis	Metabolic Diseases	3
Adult periodontitis	Mouth Diseases	3
Aphthous ulcer	Mouth Diseases	3
Benign migratory glossitis	Mouth Diseases	3
Cheilitis	Mouth Diseases	3
Acute myelomonocytic leukemia	Neoplasms by Histologic Type	3
Acute nonlymphoblastic leukemia	Neoplasms by Histologic Type	3
Acute nonlymphocytic leukemia	Neoplasms by Histologic Type	3
Anaplastic carcinoma	Neoplasms by Histologic Type	3
Bowens disease	Neoplasms by Histologic Type	3
Carcinomatosis	Neoplasms by Histologic Type	3
Cervical intraepithelial neoplasias	Neoplasms by Histologic Type	3
Ewing sarcomas	Neoplasms by Histologic Type	3
Germ cell tumor	Neoplasms by Histologic Type	3
Hemangiomas	Neoplasms by Histologic Type	3
Intraepithelial carcinoma	Neoplasms by Histologic Type	3
Leiomyosarcoma	Neoplasms by Histologic Type	3
Medullary carcinoma	Neoplasms by Histologic Type	3
Medullary carcinomas	Neoplasms by Histologic Type	3
Merkel cell carcinoma	Neoplasms by Histologic Type	3
Oligodendroglioma	Neoplasms by Histologic Type	3
Squamous carcinomas	Neoplasms by Histologic Type	3
Transitional cell carcinomas	Neoplasms by Histologic Type	3
Idiopathic parkinsons disease	Neurodegenerative Diseases	3
Neurodegenerative disease	Neurodegenerative Diseases	3
Myopathies	Neuromuscular Diseases	3
Peripheral neuropathies	Neuromuscular Diseases	3
Starvation	Nutrition Disorders	3
Hookworm infection	Parasitic Diseases	3
Parasitic infection	Parasitic Diseases	3
Toxocariasis	Parasitic Diseases, Animal	3
Idiopathic hypoparathyroidism	Parathyroid Diseases	3
Oropharyngeal cancer	Pharyngeal Diseases	3
Pituitary adenomas	Pituitary Diseases	3
Drug-induced hepatitis	Poisoning	3
Complete hydatidiform mole	Pregnancy Complications	3
Molar pregnancies	Pregnancy Complications	3
Placental abruption	Pregnancy Complications	3
Preterm births	Pregnancy Complications	3
Trophoblastic tumors	Pregnancy Complications	3
Bacterial pneumonia	Respiratory Tract Infections	3
Pleural tuberculosis	Respiratory Tract Infections	3
Pulmonary inflammation	Respiratory Tract Infections	3
Respiratory infection	Respiratory Tract Infections	3
Respiratory tract infection	Respiratory Tract Infections	3
Staphylococcal pneumonia	Respiratory Tract Infections	3
Upper respiratory tract infections	Respiratory Tract Infections	3
Bronchogenic carcinomas	Respiratory Tract Neoplasms	3
Knee osteoarthritis	Rheumatic Diseases	3
Osteoarthriti	Rheumatic Diseases	3
Osteoarthrosis	Rheumatic Diseases	3
Ruptures	Rupture	3
Episcleritis	Scleral Diseases	3
Acne vulgaris	Skin Diseases	3
Acrodermatitis	Skin Diseases	3
Chromoblastomycosis	Skin Diseases	3
Contact hypersensitivity	Skin Diseases	3
Diffuse cutaneous leishmaniasis	Skin Diseases	3
Epidermolysis bullosa	Skin Diseases	3
Epidermolysis bullosa acquisita	Skin Diseases	3
Folliculitis	Skin Diseases	3
Keratoacanthoma	Skin Diseases	3
Leg ulcers	Skin Diseases	3
Lichen ruber planus	Skin Diseases	3
Scabies	Skin Diseases	3
Skin rashes	Skin Diseases	3
Skin ulcers	Skin Diseases	3
Obstructive sleep apnea syndrome	Sleep Wake Disorders	3
Sleep apnea	Sleep Wake Disorders	3
Soft tissue infections	Soft Tissue Infections	3
Enthesopathies	Tendon Injuries	3
Chronic lymphocytic thyroiditis	Thyroid Diseases	3
Hashimotos diseases	Thyroid Diseases	3
Papillary thyroid carcinomas	Thyroid Diseases	3
Primary hypothyroidism	Thyroid Diseases	3
Head injury	Trauma, Nervous System	3
Acute posterior multifocal placoid pigment epitheliopathy	Uveal Diseases	3
Uveitides	Uveal Diseases	3
White dot syndromes	Uveal Diseases	3
Buerger's disease	Vascular Diseases	3
Coronary atherosclerosis	Vascular Diseases	3
Gestational hypertension	Vascular Diseases	3
Telangiectasia	Vascular Diseases	3
Venous thrombosis	Vascular Diseases	3
Lyme borreliosis	Vector Borne Diseases	3
Adenovirus infection	Virus Diseases	3
Cytomegalovirus infections	Virus Diseases	3
Nephropathia epidemica	Virus Diseases	3
Parvovirus infection	Virus Diseases	3
Adrenoleukodystrophy	Adrenal Gland Diseases	2
Hypoadrenalism	Adrenal Gland Diseases	2
Acute inflammatory demyelinating polyneuropathy	Autoimmune Diseases	2
Adult onset stills disease	Autoimmune Diseases	2
Anti-glomerular basement membrane disease	Autoimmune Diseases	2
Antiglomerular basement membrane disease	Autoimmune Diseases	2
Autoimmune hemolytic anemia	Autoimmune Diseases	2
Autoimmune polyendocrinopathy-candidiasis-ectodermal dystrophy	Autoimmune Diseases	2
Autoimmune polyglandular syndrome type 3	Autoimmune Diseases	2
Autoimmune polyglandular syndrome type iii	Autoimmune Diseases	2
Basedows disease	Autoimmune Diseases	2
Birdshot retinochoroiditis	Autoimmune Diseases	2
Chronic bullous disease of childhood	Autoimmune Diseases	2
Chronic progressive multiple sclerosis	Autoimmune Diseases	2
Churg-strauss syndrome	Autoimmune Diseases	2
Cranial arteritis	Autoimmune Diseases	2
Diabetes, autoimmune	Autoimmune Diseases	2
Disease, vogt-koyanagi-harada	Autoimmune Diseases	2
Felty syndrome	Autoimmune Diseases	2
Graves ophthalmopathy	Autoimmune Diseases	2
Hortons disease	Autoimmune Diseases	2
Igg4-related disease	Autoimmune Diseases	2
Juvenile oligoarthritis	Autoimmune Diseases	2
Myasthenia gravis musk	Autoimmune Diseases	2
Relapsing remitting multiple sclerosis	Autoimmune Diseases	2
Stiff-man syndrome	Autoimmune Diseases	2
Stiff-person syndrome	Autoimmune Diseases	2
Transverse myelitis	Autoimmune Diseases	2
Type 1 aip	Autoimmune Diseases	2
Type 1 autoimmune pancreatitis	Autoimmune Diseases	2
Aspergillosis	Bacterial Infections and Mycoses	2
Borderline leprosy	Bacterial Infections and Mycoses	2
Borderline tuberculoid	Bacterial Infections and Mycoses	2
Enteric fever	Bacterial Infections and Mycoses	2
Invasive fungal infections	Bacterial Infections and Mycoses	2
Latent tuberculosis	Bacterial Infections and Mycoses	2
Melioidosis	Bacterial Infections and Mycoses	2
Meningococcal disease	Bacterial Infections and Mycoses	2
Multidrug-resistant tuberculosis	Bacterial Infections and Mycoses	2
Tuberculoma	Bacterial Infections and Mycoses	2
Cholecystitis	Biliary Tract Diseases	2
Cholelithiasis	Biliary Tract Diseases	2
Avian flu	Bird Diseases	2
Fowlpox	Bird Diseases	2
Newcastle disease	Bird Diseases	2
Rous sarcoma	Bird Diseases	2
Pigeon breeders lung	Bird Fancier's Lung	2
Diffuse idiopathic skeletal hyperostosis	Bone Diseases	2
Osteoarticular tuberculosis	Bone Diseases	2
Scoliosis	Bone Diseases	2
Spondylodiscitis	Bone Diseases	2
Vertebral ankylosing hyperostosis	Bone Diseases	2
Bronchial hyperreactivity	Bronchial Diseases	2
Disease cat	Cat Diseases	2
Feline leukemia	Cat Diseases	2
Bovine leukemia	Cattle Diseases	2
Bovine mastitis	Cattle Diseases	2
Brain disease	Central Nervous System Diseases	2
Brain disorders	Central Nervous System Diseases	2
Central nervous system disease	Central Nervous System Diseases	2
Encephaliti	Central Nervous System Diseases	2
Epilepsies	Central Nervous System Diseases	2
Hydrocephalus	Central Nervous System Diseases	2
Infantile spasm	Central Nervous System Diseases	2
Infantile spasms	Central Nervous System Diseases	2
Intractable epilepsy	Central Nervous System Diseases	2
Movement disorders	Central Nervous System Diseases	2
Myelitis	Central Nervous System Diseases	2
Myoclonus epilepsy	Central Nervous System Diseases	2
Neurocysticercosis	Central Nervous System Diseases	2
Partial epilepsy	Central Nervous System Diseases	2
Temporal lobe epilepsy	Central Nervous System Diseases	2
Tension headache	Central Nervous System Diseases	2
Tick-borne encephalitis	Central Nervous System Diseases	2
Tropical spastic paraparesis	Central Nervous System Diseases	2
Viral encephalitis	Central Nervous System Diseases	2
Co-infections	Coinfection	2
Congenital defect	Congenital Abnormalities	2
Congenital heart defects	Congenital Abnormalities	2
Congenital rubella syndrome	Congenital Abnormalities	2
Myelomeningocele	Congenital Abnormalities	2
Spina bifida occulta	Congenital Abnormalities	2
Vascular malformations	Congenital Abnormalities	2
Disease rheumatic	Connective Tissue Diseases	2
Marfan syndrome	Connective Tissue Diseases	2
Marfans syndrome	Connective Tissue Diseases	2
Rheumatisms	Connective Tissue Diseases	2
Rheumatoid nodule	Connective Tissue Diseases	2
Rheumatoid nodulosis	Connective Tissue Diseases	2
Corneal disease	Corneal Diseases	2
Corneal diseases	Corneal Diseases	2
Diabetes mellitus type 2	Diabetes Mellitus	2
Diabetes type 2	Diabetes Mellitus	2
Diabetic neuropathy	Diabetes Mellitus	2
Prediabetes	Diabetes Mellitus	2
Acute generalized exanthematous pustulosis	Drug-Related Side Effects and Adverse Reactions	2
Inner ear diseases	Ear Diseases	2
Meniere's disease	Ear Diseases	2
Adrenocortical carcinoma	Endocrine Gland Neoplasms	2
Multiple endocrine neoplasia	Endocrine Gland Neoplasms	2
Pancreas cancer	Endocrine Gland Neoplasms	2
Pancreatic cancers	Endocrine Gland Neoplasms	2
Corneal ulcer	Eye Infections	2
Herpes simplex keratitis	Eye Infections	2
Ocular herpes simplex	Eye Infections	2
Ocular infections	Eye Infections	2
Necrotizing fasciitis	Fasciitis	2
Balkan endemic nephropathy	Female Urogenital Diseases	2
Cancer cervix	Female Urogenital Diseases	2
Cancer of the uterine cervix	Female Urogenital Diseases	2
Cancer, uterine	Female Urogenital Diseases	2
Cervix cancer	Female Urogenital Diseases	2
Endometrial cancers	Female Urogenital Diseases	2
Endometrioma	Female Urogenital Diseases	2
Genital tract infections	Female Urogenital Diseases	2
Hydronephrosis	Female Urogenital Diseases	2
Minimal change disease	Female Urogenital Diseases	2
Pyuria	Female Urogenital Diseases	2
Salpingitis	Female Urogenital Diseases	2
Subfertility	Female Urogenital Diseases	2
Syphili	Female Urogenital Diseases	2
Uterine cervical cancer	Female Urogenital Diseases	2
Vaginal discharge	Female Urogenital Diseases	2
Vulvar lichen sclerosus	Female Urogenital Diseases	2
Bacillary dysentery	Gastrointestinal Diseases	2
Cancer of the colon	Gastrointestinal Diseases	2
Crohns diseases	Gastrointestinal Diseases	2
Dysentery	Gastrointestinal Diseases	2
Esophageal cancers	Gastrointestinal Diseases	2
Esophagitis	Gastrointestinal Diseases	2
Gastric diseases	Gastrointestinal Diseases	2
Gastroesophageal reflux disease	Gastrointestinal Diseases	2
Gastrointestinal disease	Gastrointestinal Diseases	2
Megacolon	Gastrointestinal Diseases	2
Proctocolitis	Gastrointestinal Diseases	2
Rectocolitis	Gastrointestinal Diseases	2
Regional enteritis	Gastrointestinal Diseases	2
Stomach cancers	Gastrointestinal Diseases	2
A-thalassemia	Genetic Diseases, Inborn	2
Adpkd	Genetic Diseases, Inborn	2
Autosomal dominant polycystic kidney	Genetic Diseases, Inborn	2
Bernard-soulier syndrome	Genetic Diseases, Inborn	2
Charcot-marie-tooth disease	Genetic Diseases, Inborn	2
Diseases, genetic	Genetic Diseases, Inborn	2
Familial hypertrophic cardiomyopathy	Genetic Diseases, Inborn	2
Hemoglobinopathies	Genetic Diseases, Inborn	2
Hemoglobinopathy	Genetic Diseases, Inborn	2
Hmsn type i	Genetic Diseases, Inborn	2
Hsan 1	Genetic Diseases, Inborn	2
Kartageners syndrome	Genetic Diseases, Inborn	2
Muscular dystrophy	Genetic Diseases, Inborn	2
Myotonic dystrophy	Genetic Diseases, Inborn	2
Neurofibromatosis	Genetic Diseases, Inborn	2
Olivopontocerebellar atrophy	Genetic Diseases, Inborn	2
Polycystic kidney disease	Genetic Diseases, Inborn	2
Spinocerebellar ataxia type 1	Genetic Diseases, Inborn	2
Thalassemias	Genetic Diseases, Inborn	2
Von recklinghausens disease	Genetic Diseases, Inborn	2
Benign prostatic hypertrophy	Genital Diseases, Male	2
Adrenogenital syndrome	Gonadal Disorders	2
Deficiencies ar	Gonadal Disorders	2
Endometrioid adenocarcinoma	Gonadal Disorders	2
Epithelial ovarian cancers	Gonadal Disorders	2
Gonadal dysgenesis	Gonadal Disorders	2
Hyperandrogenism	Gonadal Disorders	2
Male pseudohermaphroditism	Gonadal Disorders	2
Ovarian disease	Gonadal Disorders	2
Testicular tumor	Gonadal Disorders	2
Aortic incompetence	Heart Diseases	2
Cardiac diseases	Heart Diseases	2
Cardiac disorders	Heart Diseases	2
Dilated cardiomyopathies	Heart Diseases	2
Endocarditis	Heart Diseases	2
Left ventricular dysfunction	Heart Diseases	2
Mitral stenosis	Heart Diseases	2
Bone marrow failure syndromes	Hematologic Diseases	2
Eosinophilic pneumonia	Hematologic Diseases	2
Hematopoietic malignancy	Hematologic Diseases	2
Hemolytic uremic syndrome	Hematologic Diseases	2
Hypoalbuminemia	Hematologic Diseases	2
Pulmonary eosinophilia	Hematologic Diseases	2
Pure red-cell aplasia	Hematologic Diseases	2
Thrombocytopenias	Hematologic Diseases	2
Thrombopenia	Hematologic Diseases	2
Allergic reaction	Hypersensitivity	2
Anaphylactic shock	Hypersensitivity	2
Angioedema	Hypersensitivity	2
Hay fever	Hypersensitivity	2
Japanese summer-type hypersensitivity pneumonitis	Hypersensitivity	2
Vernal keratoconjunctivitis	Hypersensitivity	2
Wheat allergy	Hypersensitivity	2
Common variable hypogammaglobulinemia	Immunologic Deficiency Syndromes	2
Primary immunodeficiency diseases	Immunologic Deficiency Syndromes	2
X-linked chronic granulomatous disease	Immunologic Deficiency Syndromes	2
B cell chronic lymphocytic leukemia	Immunoproliferative Disorders	2
B-cell leukemia	Immunoproliferative Disorders	2
B-cell leukemias	Immunoproliferative Disorders	2
Benign monoclonal gammopathy	Immunoproliferative Disorders	2
Burkitt lymphomas	Immunoproliferative Disorders	2
Chronic lymphocytic leukemias	Immunoproliferative Disorders	2
Cutaneous t cell lymphoma	Immunoproliferative Disorders	2
Histiocytic lymphoma	Immunoproliferative Disorders	2
Hodgkin lymphomas	Immunoproliferative Disorders	2
Lgl leukemia	Immunoproliferative Disorders	2
Lymphoblastic leukemias	Immunoproliferative Disorders	2
Lymphocytic leukemia	Immunoproliferative Disorders	2
Lymphoma b cells	Immunoproliferative Disorders	2
Lymphosarcoma	Immunoproliferative Disorders	2
Malt lymphoma	Immunoproliferative Disorders	2
Monoclonal gammopathy of undetermined significance	Immunoproliferative Disorders	2
Plasma cell dyscrasias	Immunoproliferative Disorders	2
Plasma cell leukemia	Immunoproliferative Disorders	2
Prolymphocytic leukemia	Immunoproliferative Disorders	2
T-cell lymphomas	Immunoproliferative Disorders	2
Waldenstroms macroglobulinemia	Immunoproliferative Disorders	2
X-linked lymphoproliferative syndrome	Immunoproliferative Disorders	2
Bronchopulmonary dysplasia	Infant, Newborn, Diseases	2
Intra-abdominal infection	Intraabdominal Infections	2
Intra-abdominal infections	Intraabdominal Infections	2
Odontogenic cysts	Jaw Diseases	2
Ankylosing spondyliti	Joint Diseases	2
Periarthritis	Joint Diseases	2
Polyarthriti	Joint Diseases	2
Postinfectious arthritis	Joint Diseases	2
Pyogenic sacroiliitis	Joint Diseases	2
Spondylitis ankylosing	Joint Diseases	2
Dry eye syndrome	Lacrimal Apparatus Diseases	2
Amoebic liver abscess	Liver Diseases	2
Cancer hepatocellular	Liver Diseases	2
Cancer liver	Liver Diseases	2
Chronic hepatitis b virus infections	Liver Diseases	2
Chronic hepatitis d	Liver Diseases	2
Cryptogenic chronic hepatitis	Liver Diseases	2
Delta infection	Liver Diseases	2
Fatty liver	Liver Diseases	2
Hepatitides	Liver Diseases	2
Hepatitis as	Liver Diseases	2
Hepatitis e	Liver Diseases	2
Liver failure	Liver Diseases	2
Steatohepatitis	Liver Diseases	2
Coal workers pneumoconiosis	Lung Diseases	2
Cryptogenic fibrosing alveolitis	Lung Diseases	2
Fibrosing alveolitis	Lung Diseases	2
Interstitial lung diseases	Lung Diseases	2
Obstructive lung disease	Lung Diseases	2
Pulmonary alveolar proteinosis	Lung Diseases	2
Hemophagocytic lymphohistiocytosis	Lymphatic Diseases	2
Histiocytosis-x	Lymphatic Diseases	2
Kikuchis disease	Lymphatic Diseases	2
Lymphadenitis	Lymphatic Diseases	2
Lymphedema	Lymphatic Diseases	2
Lymphoceles	Lymphatic Diseases	2
Pseudolymphoma	Lymphatic Diseases	2
Cystinosis	Metabolic Diseases	2
Deficiency ass	Metabolic Diseases	2
Glucose-6-phosphate dehydrogenase deficiency	Metabolic Diseases	2
Gluten enteropathy	Metabolic Diseases	2
Glycosuria	Metabolic Diseases	2
Hypercholesterolemia	Metabolic Diseases	2
Hyperphosphatemia	Metabolic Diseases	2
I-cell disease	Metabolic Diseases	2
Iron deficiency anemia	Metabolic Diseases	2
Lactic acidosis	Metabolic Diseases	2
Leber's hereditary optic neuropathy	Metabolic Diseases	2
Lynch syndrome	Metabolic Diseases	2
Malabsorption syndrome	Metabolic Diseases	2
Nephropathic cystinosis	Metabolic Diseases	2
Progeria	Metabolic Diseases	2
Protein misfolding disorders	Metabolic Diseases	2
Renal glycosuria	Metabolic Diseases	2
Type iia hyperlipoproteinemia	Metabolic Diseases	2
Xeroderma pigmentosum	Metabolic Diseases	2
Aphthae	Mouth Diseases	2
Early onset periodontitis	Mouth Diseases	2
Fissured tongue	Mouth Diseases	2
Focal epithelial hyperplasia	Mouth Diseases	2
Parotid cancer	Mouth Diseases	2
Xerostomia	Mouth Diseases	2
Multiple trauma	Multiple Trauma	2
Polytrauma	Multiple Trauma	2
Adenomyoma	Neoplasms by Histologic Type	2
Alveolar rhabdomyosarcoma	Neoplasms by Histologic Type	2
Anaplastic astrocytomas	Neoplasms by Histologic Type	2
Carcinoid tumor	Neoplasms by Histologic Type	2
Cervical intraepithelial neoplasia grade iii	Neoplasms by Histologic Type	2
Dermatofibromas	Neoplasms by Histologic Type	2
Ductal carcinomas	Neoplasms by Histologic Type	2
Embryonal carcinomas	Neoplasms by Histologic Type	2
Ewing's tumor	Neoplasms by Histologic Type	2
Fibroadenoma	Neoplasms by Histologic Type	2
Fibroma	Neoplasms by Histologic Type	2
Follicular adenoma	Neoplasms by Histologic Type	2
Gangliogliomas	Neoplasms by Histologic Type	2
Germ cell cancers	Neoplasms by Histologic Type	2
Germinoma	Neoplasms by Histologic Type	2
Granulocytic sarcoma	Neoplasms by Histologic Type	2
Hemangioma	Neoplasms by Histologic Type	2
Large cell carcinomas	Neoplasms by Histologic Type	2
Leiomyoma	Neoplasms by Histologic Type	2
Leiomyomas	Neoplasms by Histologic Type	2
Melanocytic nevi	Neoplasms by Histologic Type	2
Mucinous carcinomas	Neoplasms by Histologic Type	2
Myelogenous leukemia	Neoplasms by Histologic Type	2
Myoma	Neoplasms by Histologic Type	2
Neuroectodermal tumor	Neoplasms by Histologic Type	2
Neuroendocrine carcinoma	Neoplasms by Histologic Type	2
Neuroendocrine tumors	Neoplasms by Histologic Type	2
Rhabdomyosarcomas	Neoplasms by Histologic Type	2
Schwannomas	Neoplasms by Histologic Type	2
Soft tissue sarcoma	Neoplasms by Histologic Type	2
Teratocarcinomas	Neoplasms by Histologic Type	2
Lewis lung carcinoma	Neoplasms, Experimental	2
Limbic encephalitis	Neurodegenerative Diseases	2
Multiple system atrophy	Neurodegenerative Diseases	2
Neurodegenerative disorders	Neurodegenerative Diseases	2
Idiopathic inflammatory myositis	Neuromuscular Diseases	2
Inflammatory muscle disease	Neuromuscular Diseases	2
Muscle disorders	Neuromuscular Diseases	2
Myalgic encephalomyelitis	Neuromuscular Diseases	2
Neuriti	Neuromuscular Diseases	2
Polyneuritis	Neuromuscular Diseases	2
Reflex sympathetic dystrophy	Neuromuscular Diseases	2
Spinal muscular atrophy	Neuromuscular Diseases	2
Osteomalacia	Nutrition Disorders	2
Prader-willi syndrome	Nutrition Disorders	2
Ricket	Nutrition Disorders	2
Angle-closure glaucoma	Ocular Hypertension	2
Ocular hypotony	Ocular Hypotension	2
Paraneoplastic syndrome	Paraneoplastic Syndromes	2
Amebiasis	Parasitic Diseases	2
Amebic abscess	Parasitic Diseases	2
Entamoeba histolytica infection	Parasitic Diseases	2
Hydatid disease	Parasitic Diseases	2
Parasite infection	Parasitic Diseases	2
Parasitic disease	Parasitic Diseases	2
Strongyloidiasis	Parasitic Diseases	2
Primary hyperparathyroidism	Parathyroid Diseases	2
Dysphagia	Pharyngeal Diseases	2
Pharyngitis	Pharyngeal Diseases	2
Sore throat	Pharyngeal Diseases	2
Acromegaly	Pituitary Diseases	2
Hypopituitarism	Pituitary Diseases	2
Pituitary disorders	Pituitary Diseases	2
Caplans syndrome	Pneumoconiosis	2
Drug-induced liver injuries	Poisoning	2
Gestational trophoblastic disease	Pregnancy Complications	2
Invasive hydatidiform mole	Pregnancy Complications	2
Invasive mole	Pregnancy Complications	2
Molar pregnancy	Pregnancy Complications	2
Preeclampsias	Pregnancy Complications	2
Tubal pregnancies	Pregnancy Complications	2
Pathological myopia	Refractive Errors	2
Refractive error	Refractive Errors	2
Adult respiratory distress syndrome	Respiration Disorders	2
Epiglottitis	Respiratory Tract Infections	2
Mycoplasma pneumonia	Respiratory Tract Infections	2
Necrotizing pneumonia	Respiratory Tract Infections	2
Pleuritis	Respiratory Tract Infections	2
Staphylococcus aureus pneumonia	Respiratory Tract Infections	2
Upper respiratory infections	Respiratory Tract Infections	2
Nonsmall cell lung cancer	Respiratory Tract Neoplasms	2
Age related macular degeneration	Retinal Diseases	2
Acanthosis nigricans	Skin Diseases	2
Actinic keratosis	Skin Diseases	2
Aortitis syndrome	Skin Diseases	2
Cholesteatomas	Skin Diseases	2
Circumscribed scleroderma	Skin Diseases	2
Contact eczema	Skin Diseases	2
Contact sensitivity	Skin Diseases	2
Dermatiti	Skin Diseases	2
Exanthemas	Skin Diseases	2
Herpes labialis	Skin Diseases	2
Herpes simplex virus infections	Skin Diseases	2
Human mammary carcinoma	Skin Diseases	2
Ichthyosis	Skin Diseases	2
Keratosis	Skin Diseases	2
Lichen sclerosus et atrophicus	Skin Diseases	2
Mammary cancer	Skin Diseases	2
Molluscum contagiosum	Skin Diseases	2
Mucocutaneous leishmaniasis	Skin Diseases	2
Mucocutaneous lymph node syndrome	Skin Diseases	2
Sclerosis systemic	Skin Diseases	2
Obstructive sleep apnea	Sleep Wake Disorders	2
Carpal tunnel syndrome	Sprains and Strains	2
Intra-abdominal abscess	Suppuration	2
Disease, hashimoto's	Thyroid Diseases	2
Disease, thyroid	Thyroid Diseases	2
Myxedema	Thyroid Diseases	2
Thyroid adenoma	Thyroid Diseases	2
Dental plaque	Tooth Diseases	2
Post-transfusion purpura	Transfusion Reaction	2
Corneal scar	Trauma, Nervous System	2
Anterior uveitides	Uveal Diseases	2
Mewds	Uveal Diseases	2
Pseudoexfoliation of the lens	Uveal Diseases	2
Aneurysms	Vascular Diseases	2
Angiitis	Vascular Diseases	2
Aortic aneurysm	Vascular Diseases	2
Aortic aneurysms	Vascular Diseases	2
Arteriosclerosis obliterans	Vascular Diseases	2
Cerebrovascular accident	Vascular Diseases	2
Cerebrovascular disease	Vascular Diseases	2
Cogans syndrome	Vascular Diseases	2
Intracranial aneurysm	Vascular Diseases	2
Ischemic colitis	Vascular Diseases	2
Peripheral vascular disease	Vascular Diseases	2
Phlebitis	Vascular Diseases	2
Thrombus	Vascular Diseases	2
African trypanosomiasis	Vector Borne Diseases	2
Borrelia burgdorferi infection	Vector Borne Diseases	2
Kala-azar	Vector Borne Diseases	2
Plasmodium infection	Vector Borne Diseases	2
Scrub typhus	Vector Borne Diseases	2
Vivax malaria	Vector Borne Diseases	2
Arbovirus infections	Virus Diseases	2
Coronavirus infection	Virus Diseases	2
Ebola virus disease	Virus Diseases	2
Echovirus infection	Virus Diseases	2
Human papillomavirus infections	Virus Diseases	2
Infection, ebv	Virus Diseases	2
Infection, viral	Virus Diseases	2
Infection, virus	Virus Diseases	2
Lassa fever	Virus Diseases	2
Parainfluenza	Virus Diseases	2
Polyomavirus infections	Virus Diseases	2
Wound infection	Wound Infection	2
Zoonotic infections	Zoonoses	2
Adrenocortical hyperfunction	Adrenal Gland Diseases	1
Bartter syndrome	Adrenal Gland Diseases	1
Hyperadrenalism	Adrenal Gland Diseases	1
Hypoaldosteronism	Adrenal Gland Diseases	1
Syndrome conn	Adrenal Gland Diseases	1
X-linked adrenoleukodystrophy	Adrenal Gland Diseases	1
Asphyxia	Asphyxia	1
Addisons diseases	Autoimmune Diseases	1
Anti-n-methyl-d-aspartate receptor encephalitis	Autoimmune Diseases	1
Anti-neutrophil cytoplasmic antibody-associated vasculiti	Autoimmune Diseases	1
Anti-pit-1 antibody syndrome	Autoimmune Diseases	1
Antiphospholipid syndromes	Autoimmune Diseases	1
Autoimmune chronic hepatitis	Autoimmune Diseases	1
Autoimmune hypophysitis	Autoimmune Diseases	1
Autoimmune polyendocrine syndrome type 2	Autoimmune Diseases	1
Autoimmune polyendocrine syndrome type ii	Autoimmune Diseases	1
Autoimmune polyglandular syndrome type i	Autoimmune Diseases	1
Cold agglutinin disease	Autoimmune Diseases	1
Diabetes mellitus, type i	Autoimmune Diseases	1
Disease addisons	Autoimmune Diseases	1
Fisher syndrome	Autoimmune Diseases	1
Goodpasture syndrome	Autoimmune Diseases	1
Granulomatous arteritis	Autoimmune Diseases	1
Graves' diseases	Autoimmune Diseases	1
Guillain barre syndrome	Autoimmune Diseases	1
Horton disease	Autoimmune Diseases	1
Iga nephropathies	Autoimmune Diseases	1
Iga nephropathy 1	Autoimmune Diseases	1
Insulin dependent diabetes mellitus 1	Autoimmune Diseases	1
Juvenile arthriti	Autoimmune Diseases	1
Landry-guillain-barre syndrome	Autoimmune Diseases	1
Latent autoimmune diabetes in adult	Autoimmune Diseases	1
Linear iga dermatosis	Autoimmune Diseases	1
Musk mg	Autoimmune Diseases	1
Neonatal myasthenia gravis	Autoimmune Diseases	1
Nephropathy, iga	Autoimmune Diseases	1
Nmo spectrum disorder	Autoimmune Diseases	1
Ophthalmopathy, graves	Autoimmune Diseases	1
Polyglandular autoimmune syndrome type i	Autoimmune Diseases	1
Polyradiculoneuropathy	Autoimmune Diseases	1
Postinfectious encephalomyelitis	Autoimmune Diseases	1
Psoriatic arthritis juvenile	Autoimmune Diseases	1
Remitting-relapsing multiple sclerosis	Autoimmune Diseases	1
Rheumatoid arthriti	Autoimmune Diseases	1
Rheumatoid arthritis juvenile	Autoimmune Diseases	1
Rheumatoid vasculiti	Autoimmune Diseases	1
Schmidt syndrome	Autoimmune Diseases	1
Sclerosis multiple	Autoimmune Diseases	1
Secondary progressive multiple sclerosis	Autoimmune Diseases	1
Stiff person syndrome	Autoimmune Diseases	1
Thyroid associated ophthalmopathy	Autoimmune Diseases	1
Undifferentiated connective tissue diseases	Autoimmune Diseases	1
Disorders of the autonomic nervous system	Autonomic Nervous System Diseases	1
Dysautonomia	Autonomic Nervous System Diseases	1
Postural orthostatic tachycardia syndrome	Autonomic Nervous System Diseases	1
Postural tachycardia syndrome	Autonomic Nervous System Diseases	1
Pure autonomic failure	Autonomic Nervous System Diseases	1
Acute q fever	Bacterial Infections and Mycoses	1
Aspergillus infections	Bacterial Infections and Mycoses	1
Bartonellosis	Bacterial Infections and Mycoses	1
Campylobacter infection	Bacterial Infections and Mycoses	1
Chlamydia pneumoniae infection	Bacterial Infections and Mycoses	1
Chlamydophila infections	Bacterial Infections and Mycoses	1
Coccidioidomycosis	Bacterial Infections and Mycoses	1
Enterobacterial infection	Bacterial Infections and Mycoses	1
Enterobacterial infections	Bacterial Infections and Mycoses	1
Gram-negative bacterial infection	Bacterial Infections and Mycoses	1
Gram-negative bacterial infections	Bacterial Infections and Mycoses	1
Group a streptococcal infection	Bacterial Infections and Mycoses	1
Infection klebsiella	Bacterial Infections and Mycoses	1
Latent tuberculosis infection	Bacterial Infections and Mycoses	1
Listeriosis	Bacterial Infections and Mycoses	1
Meningococcal infections	Bacterial Infections and Mycoses	1
Moniliasis	Bacterial Infections and Mycoses	1
Mycoplasma infections	Bacterial Infections and Mycoses	1
Ornithosis	Bacterial Infections and Mycoses	1
Paratyphoid fever	Bacterial Infections and Mycoses	1
Pneumococcal disease	Bacterial Infections and Mycoses	1
Pneumococcal diseases	Bacterial Infections and Mycoses	1
Pseudomonas aeruginosa infection	Bacterial Infections and Mycoses	1
Scarlet fever	Bacterial Infections and Mycoses	1
Scrofula	Bacterial Infections and Mycoses	1
Spirochete infection	Bacterial Infections and Mycoses	1
Staphylococcal infection	Bacterial Infections and Mycoses	1
Staphylococcal infections	Bacterial Infections and Mycoses	1
Tuberculomas	Bacterial Infections and Mycoses	1
Yersiniosis	Bacterial Infections and Mycoses	1
Bends	Barotrauma	1
Bile duct disease	Biliary Tract Diseases	1
Avian disease	Bird Diseases	1
Avian leukosis	Bird Diseases	1
Disease birds	Bird Diseases	1
Fowl plague	Bird Diseases	1
Mareks disease	Bird Diseases	1
Budgerigar fanciers lung	Bird Fancier's Lung	1
Pigeon breeder's lung	Bird Fancier's Lung	1
Insect bites	Bites and Stings	1
Stings	Bites and Stings	1
Aneurysmal bone cyst	Bone Diseases	1
Bone cancers	Bone Diseases	1
Bone cyst	Bone Diseases	1
Cancer of bones	Bone Diseases	1
Hyperkyphosis	Bone Diseases	1
Inflammation bone	Bone Diseases	1
Joint tuberculosis	Bone Diseases	1
Kashin-beck disease	Bone Diseases	1
Kyphosis	Bone Diseases	1
Lordosis	Bone Diseases	1
Osgood-schlatter disease	Bone Diseases	1
Osteitis deformans	Bone Diseases	1
Osteitis fibrosa cystica	Bone Diseases	1
Pagets disease of bone	Bone Diseases	1
Periostitis	Bone Diseases	1
Spinal diseases	Bone Diseases	1
Spinal tuberculosis	Bone Diseases	1
Spondylolisthesis	Bone Diseases	1
Subchondral cysts	Bone Diseases	1
Chemical burns	Burns	1
Infection, cardiovascular	Cardiovascular Infections	1
Syphilitic aortitis	Cardiovascular Infections	1
Fever show	Cat Diseases	1
Catheter-related infections	Catheter-Related Infections	1
Absence epilepsies	Central Nervous System Diseases	1
Aseptic meningitis	Central Nervous System Diseases	1
Brain cysticercosis	Central Nervous System Diseases	1
Central nervous system diseases	Central Nervous System Diseases	1
Cerebral palsy	Central Nervous System Diseases	1
Childhood absence epilepsies	Central Nervous System Diseases	1
Cluster headache syndrome	Central Nervous System Diseases	1
Cns diseases	Central Nervous System Diseases	1
Cns infection	Central Nervous System Diseases	1
Cryptococcal meningitis	Central Nervous System Diseases	1
Disorder migraine	Central Nervous System Diseases	1
Epilepsy syndrome	Central Nervous System Diseases	1
Essential tremor	Central Nervous System Diseases	1
General paralysis of the insane	Central Nervous System Diseases	1
Generalized epilepsies	Central Nervous System Diseases	1
Haemophilus meningitis	Central Nervous System Diseases	1
Herpes simplex encephalitis	Central Nervous System Diseases	1
Hortons syndrome	Central Nervous System Diseases	1
La crosse encephalitis	Central Nervous System Diseases	1
Leukoencephalopathy	Central Nervous System Diseases	1
Lyme neuroborreliosis	Central Nervous System Diseases	1
Meningococcal meningitis	Central Nervous System Diseases	1
Neurosyphilis	Central Nervous System Diseases	1
Nodding syndrome	Central Nervous System Diseases	1
Pachymeningitis	Central Nervous System Diseases	1
Parkinsonian syndromes	Central Nervous System Diseases	1
Parkinsonism secondary	Central Nervous System Diseases	1
Rasmussen encephalitis	Central Nervous System Diseases	1
Rasmussen syndrome	Central Nervous System Diseases	1
Seizure disorders	Central Nervous System Diseases	1
Spontaneous intracranial hypotension	Central Nervous System Diseases	1
Syringomyelia	Central Nervous System Diseases	1
Tick borne encephalitis	Central Nervous System Diseases	1
Tuberculous meningitis	Central Nervous System Diseases	1
Venezuelan equine encephalitis	Central Nervous System Diseases	1
Infections secondary	Coinfection	1
Emerging infectious diseases	Communicable Diseases	1
Abnormalities multiple	Congenital Abnormalities	1
Anencephalus	Congenital Abnormalities	1
Atrial septal defect	Congenital Abnormalities	1
Birth defect	Congenital Abnormalities	1
Birth defects	Congenital Abnormalities	1
Congenital biliary dilatation	Congenital Abnormalities	1
Congenital defects	Congenital Abnormalities	1
Extrahepatic biliary atresia	Congenital Abnormalities	1
Gingival fibromatosis	Congenital Abnormalities	1
Hypoplastic left heart syndrome	Congenital Abnormalities	1
Hypospadias	Congenital Abnormalities	1
Malformations vascular	Congenital Abnormalities	1
Megalencephaly	Congenital Abnormalities	1
Microcephaly	Congenital Abnormalities	1
Rendu-osler-weber disease	Congenital Abnormalities	1
Velopharyngeal incompetence	Congenital Abnormalities	1
Ventricular septal defect	Congenital Abnormalities	1
Wolff-parkinson-white syndrome	Congenital Abnormalities	1
Conjunctival disease	Conjunctival Diseases	1
Pinguecula	Conjunctival Diseases	1
Collagen disease	Connective Tissue Diseases	1
Hereditary nephritis	Connective Tissue Diseases	1
Nodules rheumatoid	Connective Tissue Diseases	1
Noonan syndrome	Connective Tissue Diseases	1
Osteogenesis imperfecta	Connective Tissue Diseases	1
Peyronie disease	Connective Tissue Diseases	1
Rhizomelic pseudopolyarthritis	Connective Tissue Diseases	1
Sternocostoclavicular hyperostosis	Connective Tissue Diseases	1
Corneal edema	Corneal Diseases	1
Leukoma	Corneal Diseases	1
Acoustic schwannomas	Cranial Nerve Diseases	1
Neuronitis vestibular	Cranial Nerve Diseases	1
Trigeminal neuralgia	Cranial Nerve Diseases	1
Vestibular neuropathy	Cranial Nerve Diseases	1
Demyelinating disorder	Demyelinating Diseases	1
Demyelinating disorders	Demyelinating Diseases	1
Adult-onset diabetes mellitus	Diabetes Mellitus	1
Diabetes complications	Diabetes Mellitus	1
Diabetes mellitus type ii	Diabetes Mellitus	1
Diabetic foot	Diabetes Mellitus	1
Maturityonset diabetes	Diabetes Mellitus	1
Noninsulin dependent diabetes mellitus	Diabetes Mellitus	1
Stable diabetes mellitus	Diabetes Mellitus	1
Bile duct cancer	Digestive System Neoplasms	1
Biliary tract cancer	Digestive System Neoplasms	1
Cancer of the gallbladder	Digestive System Neoplasms	1
Adverse drug event	Drug-Related Side Effects and Adverse Reactions	1
Adverse drug events	Drug-Related Side Effects and Adverse Reactions	1
Dress syndrome	Drug-Related Side Effects and Adverse Reactions	1
Drug hypersensitivities	Drug-Related Side Effects and Adverse Reactions	1
Drug hypersensitivity syndrome	Drug-Related Side Effects and Adverse Reactions	1
Drug-induced stevens-johnson syndrome	Drug-Related Side Effects and Adverse Reactions	1
Injection site reaction	Drug-Related Side Effects and Adverse Reactions	1
Serotonin syndrome	Drug-Related Side Effects and Adverse Reactions	1
Stevens johnson syndrome	Drug-Related Side Effects and Adverse Reactions	1
Stevens-johnson syndrome toxic epidermal necrolysis	Drug-Related Side Effects and Adverse Reactions	1
Ear infections	Ear Diseases	1
Mastoiditis	Ear Diseases	1
Menieres diseases	Ear Diseases	1
Otitis	Ear Diseases	1
Otitis media with effusion	Ear Diseases	1
Secretory otitis media	Ear Diseases	1
Tympanosclerosis	Ear Diseases	1
Adrenal cancer	Endocrine Gland Neoplasms	1
Adrenocortical adenomas	Endocrine Gland Neoplasms	1
Adrenocortical carcinomas	Endocrine Gland Neoplasms	1
Men 2a	Endocrine Gland Neoplasms	1
Men 3	Endocrine Gland Neoplasms	1
Multiple endocrine neoplasia type 2	Endocrine Gland Neoplasms	1
Multiple endocrine neoplasias	Endocrine Gland Neoplasms	1
Hemolytic disease of newborn	Erythroblastosis, Fetal	1
Bacterial conjunctivitis	Eye Infections	1
Ophthalmia	Eye Infections	1
Ulcerative keratitis	Eye Infections	1
Chalazia	Eyelid Diseases	1
Eyelid ptosis	Eyelid Diseases	1
Trichiasis	Eyelid Diseases	1
Acute renal injury	Female Urogenital Diseases	1
Bacterial sexually transmitted diseases	Female Urogenital Diseases	1
Bacterial vaginosis	Female Urogenital Diseases	1
Bacteriuria	Female Urogenital Diseases	1
Cancer bladder	Female Urogenital Diseases	1
Cancer of the cervix	Female Urogenital Diseases	1
Cancer, renal cell	Female Urogenital Diseases	1
Carcinoma renal cell	Female Urogenital Diseases	1
Clear cell renal carcinoma	Female Urogenital Diseases	1
Endometrial carcinomas	Female Urogenital Diseases	1
Endometrial diseases	Female Urogenital Diseases	1
Endometritis	Female Urogenital Diseases	1
Endstage renal disease	Female Urogenital Diseases	1
Failure, renal	Female Urogenital Diseases	1
Female infertility	Female Urogenital Diseases	1
Genital herpes simplex	Female Urogenital Diseases	1
Genital tract infection	Female Urogenital Diseases	1
Gynecologic diseases	Female Urogenital Diseases	1
Herpes genitalis	Female Urogenital Diseases	1
Kidney failures	Female Urogenital Diseases	1
Kidney insufficiency	Female Urogenital Diseases	1
Renal cell cancers	Female Urogenital Diseases	1
Segmental hyalinosis	Female Urogenital Diseases	1
Sexually transmitted infection	Female Urogenital Diseases	1
Sexually transmitted infections	Female Urogenital Diseases	1
Ureteral obstruction	Female Urogenital Diseases	1
Urogenital tuberculosis	Female Urogenital Diseases	1
Urologic cancer	Female Urogenital Diseases	1
Urological cancer	Female Urogenital Diseases	1
Uterine cervical disease	Female Urogenital Diseases	1
Uterine neoplasms	Female Urogenital Diseases	1
Vaginal cancer	Female Urogenital Diseases	1
Venereal disease	Female Urogenital Diseases	1
Venereal diseases	Female Urogenital Diseases	1
Vulvitis	Female Urogenital Diseases	1
Vulvovaginal candidiasis	Female Urogenital Diseases	1
Xanthogranulomatous pyelonephritis	Female Urogenital Diseases	1
Calcaneal spurs	Foot Diseases	1
Osteoporotic fractures	Fractures, Bone	1
Pathological fractures	Fractures, Bone	1
Anal cancer	Gastrointestinal Diseases	1
Anisakiasis	Gastrointestinal Diseases	1
Cancer anal	Gastrointestinal Diseases	1
Cancer colon	Gastrointestinal Diseases	1
Cancer, anal	Gastrointestinal Diseases	1
Colitides	Gastrointestinal Diseases	1
Esophageal disease	Gastrointestinal Diseases	1
Gastric ulcers	Gastrointestinal Diseases	1
Gastro-oesophageal reflux	Gastrointestinal Diseases	1
Gastrointestinal diseases	Gastrointestinal Diseases	1
Ileal disease	Gastrointestinal Diseases	1
Intestinal diseases	Gastrointestinal Diseases	1
Intestinal obstruction	Gastrointestinal Diseases	1
Intestinal polyposis	Gastrointestinal Diseases	1
Intussusceptions	Gastrointestinal Diseases	1
Lambliasis	Gastrointestinal Diseases	1
Megacolon toxic	Gastrointestinal Diseases	1
Necrotizing enterocolitis	Gastrointestinal Diseases	1
Shigella infections	Gastrointestinal Diseases	1
Stomach ulcer	Gastrointestinal Diseases	1
Typhlitis	Gastrointestinal Diseases	1
[truncated: 817 more rows]

## Sheet: Table4
Table4: HLA gene disease associations
HLA-A		HLA-B		HLA-C		HLA-DRB1
Disease(MeSH ID)	Count	Disease(MeSH ID)	Count	Disease(MeSH ID)	Count	Disease(MeSH ID)	Count
D009369_malignancies	1287	D013167_spondylitis, rheumatoids	1078	D011565_pustulosis palmaris et plantarises	326	D009369_malignancies	1083
D008545_melanoma, malignants	738	D001168_polyarthritis	469	D007239_infection and infestations	116	D001172_arthritis, rheumatoids	1062
D007239_infection and infestations	289	D025242_marie-strumpell spondylitis	458	D009369_malignancies	79	D003922_DIABETES MELLITUS TYPE 01S	628
D007251_influenzas, humen	248	D007239_infection and infestations	452	D014180_transplantations	48	D007239_infection and infestations	609
D014180_transplantations	203	D016918_arthritides, post-infectious	373	D012008_relapses	36	D009103_MS (Multiple Sclerosis)S	461
D001943_tumors, breasts	141	D014605_uveitides	334	D008545_melanoma, malignants	35	D014180_transplantations	335
D002277_carcinomatoses	131	D014606_anterior uveitides	321	D015535_psoriatic arthropathies	34	D001327_disease, autoimmunes	291
D007938_leucocythaemias	102	D009369_malignancies	284	D007938_leucocythaemias	23	D008545_melanoma, malignants	255
D006432_pigmentary cirrhoses	86	D058566_pyogenic sacroiliitides	257	D003922_DIABETES MELLITUS TYPE 01S	22	D001168_polyarthritis	217
D011471_prostatic cancers	86	D011565_pustulosis palmaris et plantarises	248	D011225_EPH Toxemias	22	D006111_basedow's diseases	199
D014615_vaccinias	86	D001172_arthritis, rheumatoids	116	D014777_virus infections	22	D008180_lupus erythematosus disseminatuses	169
D013180_strains	80	D008545_melanoma, malignants	115	D018380_stem cell transplantation, hematopoietics	21	D007938_leucocythaemias	168
D006509_hepatitis bs	75	D015535_psoriatic arthropathies	100	D006526_PT-NANBHS	19	D002277_carcinomatoses	158
D003922_DIABETES MELLITUS TYPE 01S	74	D014180_transplantations	96	D013167_spondylitis, rheumatoids	17	D012507_besnier boeck diseases	156
D015179_neoplasm, colorectals	59	D001327_disease, autoimmunes	95	D016026_transplantation, bone marrows	17	D014376_infection, mycobacterium tuberculoses	151
D008175_neoplasm, pulmonaries	58	D012216_rheumatic diseases	90	D001327_disease, autoimmunes	16	D007251_influenzas, humen	137
D006526_PT-NANBHS	56	D007592_joint diseases	89	D006086_graft-vs-host diseases	16	D014947_wounds and injuries	132
D000080365_retinochoroiditis, birdshots	50	D015212_inflammatory bowel diseases	86	D015658_HIV Coinfections	16	D016030_kidney transplantations	132
D001172_arthritis, rheumatoids	49	D003922_DIABETES MELLITUS TYPE 01S	80	D001172_arthritis, rheumatoids	14	D001249_bronchial asthmas	128
D014376_infection, mycobacterium tuberculoses	49	D013166_spondylitis	78	D000026_habitual abortions	13	D008223_reticulolymphosarcomas	126
D006086_graft-vs-host diseases	48	D012507_besnier boeck diseases	77	D002277_carcinomatoses	12	D011565_pustulosis palmaris et plantarises	116
D010212_papillomas	48	D007251_influenzas, humen	67	D013180_strains	12	D003093_inflammatory bowel disease, ulcerative colitis types	104
D009103_MS (Multiple Sclerosis)S	47	D001171_arthritis, juvenile idiopathics	63	D001168_polyarthritis	11	D013180_strains	102
D005910_mixed gliomas	44	D013180_strains	63	D002294_epidermoid carcinomas	10	D003920_diabetes mellituses	96
D016026_transplantation, bone marrows	43	D014376_infection, mycobacterium tuberculoses	61	D003424_ileitis, regionals	10	D002446_celiac diseases	95
D016030_kidney transplantations	43	D015658_HIV Coinfections	61	D006111_basedow's diseases	10	D019693_autoimmune hepatitides	92
D006528_carcinoma, liver cells	41	D001528_adamantiades behcet diseases	58	D014820_vitiligos	10	D006509_hepatitis bs	91
D014777_virus infections	41	D003092_colitides	55	D015470_leukemia, myeloid, acute, m1S	10	D002102_corpses	89
D000230_adenocarcinoma, basal cells	40	D006111_basedow's diseases	54	D016031_liver transplants	10	D001171_arthritis, juvenile idiopathics	88
D011565_pustulosis palmaris et plantarises	40	D014777_virus infections	53	D009103_MS (Multiple Sclerosis)S	9	D006086_graft-vs-host diseases	84
D013274_cancers, stomaches	39	D011014_lobar pneumonias	47	D016030_kidney transplantations	9	D054198_Childhood ALLS	84
D008223_reticulolymphosarcomas	37	D003424_ileitis, regionals	46	D001943_tumors, breasts	8	D012859_sjogren's syndromes	83
D002294_epidermoid carcinomas	36	D013262_stevens-johnson syndromes, drug-induceds	46	D007251_influenzas, humen	8	D013959_disease, thyroids	81
D002583_neoplasms, cervixes	36	D013625_young female arteritides	43	D014376_infection, mycobacterium tuberculoses	8	D016026_transplantation, bone marrows	78
D010051_ovary neoplasms	36	D025241_spondylarthritis	42	D015464_Leukemia, Myelogenous, Chronic, BCR-ABL Positives	8	D013966_thyroiditis	77
D018380_stem cell transplantation, hematopoietics	36	D006526_PT-NANBHS	40	D054198_Childhood ALLS	8	D010392_foliaceus, pemphiguses	75
D002102_corpses	35	D002277_carcinomatoses	38	D007918_hansen's diseases	7	D006967_hypersensitivities	73
D003715_dengues	34	D006432_pigmentary cirrhoses	38	D019698_hepatitis c, chronics	7	D014777_virus infections	72
D001327_disease, autoimmunes	33	D007938_leucocythaemias	38	D033581_stem cell transplantations	7	D001943_tumors, breasts	70
D015464_Leukemia, Myelogenous, Chronic, BCR-ABL Positives	33	D014947_wounds and injuries	38	D034801_mastocytomas	7	D007918_hansen's diseases	68
D006111_basedow's diseases	31	D008180_lupus erythematosus disseminatuses	36	D003924_NIDDMS	6	D009157_Myasthenia Gravis, MuSKS	67
D002292_carcinoma, renal cells	30	D009103_MS (Multiple Sclerosis)S	36	D013166_spondylitis	6	D003424_ileitis, regionals	66
D009396_wilms tumor 1S	29	D003093_inflammatory bowel disease, ulcerative colitis types	35	D015179_neoplasm, colorectals	6	D013742_infections, clostridium tetanis	66
D015470_leukemia, myeloid, acute, m1S	29	D015863_heterochromic cyclitides	35	D019337_hematological neoplasms	6	D015658_HIV Coinfections	65
D019694_hepatitis b virus infection, chronics	28	D004760_enterocolitides	32	D002822_choriocarcinomas	5	D002583_neoplasms, cervixes	58
D033581_stem cell transplantations	27	D000844_ankyloses	31	D003643_death, cardiacs	5	D015470_leukemia, myeloid, acute, m1S	58
D000741_aplastic anaemias	26	D003920_diabetes mellituses	31	D004660_inflammation, brains	5	D006526_PT-NANBHS	57
D012008_relapses	26	D000070676_enthesopathies	30	D012507_besnier boeck diseases	5	D008107_liver dysfunctions	57
D000077274_nasopharyngeal carcinomas	25	D006967_hypersensitivities	30	D012871_skin diseases	5	D014397_pulmonary consumptions	57
D013742_infections, clostridium tetanis	25	D014141_trachomas	30	D014615_vaccinias	5	D008288_marsh fevers	56
D014820_vitiligos	25	D006509_hepatitis bs	28	D001249_bronchial asthmas	4	D002294_epidermoid carcinomas	55
D001168_polyarthritis	24	D016026_transplantation, bone marrows	28	D002446_celiac diseases	4	D016031_liver transplants	53
D019698_hepatitis c, chronics	24	D012008_relapses	27	D002583_neoplasms, cervixes	4	D000741_aplastic anaemias	49
D054198_Childhood ALLS	23	D002446_celiac diseases	26	D003093_inflammatory bowel disease, ulcerative colitis types	4	D008228_NONHODGKIN LYMPHOMAS	48
D010190_cancer, pancreatics	22	D014615_vaccinias	25	D006505_hepatitis	4	D016393_lymphoma, b cells	46
D003110_colonic neoplasms	21	D016030_kidney transplantations	25	D006973_blood pressures, highs	4	D014605_uveitides	45
D008180_lupus erythematosus disseminatuses	20	D009157_Myasthenia Gravis, MuSKS	24	D007246_infertilities	4	D018380_stem cell transplantation, hematopoietics	45
D008457_measles	20	D014657_vasculitis	24	D007951_leukemias, myelogenous	4	D019698_hepatitis c, chronics	44
D001171_arthritis, juvenile idiopathics	19	D008288_marsh fevers	23	D008175_neoplasm, pulmonaries	4	D003924_NIDDMS	43
D006967_hypersensitivities	19	D000380_granulocytopenias	22	D008223_reticulolymphosarcomas	4	D015212_inflammatory bowel diseases	43
D013167_spondylitis, rheumatoids	19	D004751_enteritides	22	D009157_Myasthenia Gravis, MuSKS	4	D006505_hepatitis	40
D014605_uveitides	19	D006086_graft-vs-host diseases	22	D009190_myelodysplasias, hematopoetics	4	D012595_scleroderma, systemics	40
D019337_hematological neoplasms	19	D064420_adverse drug events	22	D009447_neuroblastomas	4	D014820_vitiligos	40
D006521_chronic persistent hepatitides	18	D006973_blood pressures, highs	21	D016377_grafting, organs	4	D019694_hepatitis b virus infection, chronics	40
D012507_besnier boeck diseases	18	D007500_iritides	21	D017690_cell transplantations	4	D005922_IGA Nephropathies	39
D014397_pulmonary consumptions	18	D001943_tumors, breasts	20	D019694_hepatitis b virus infection, chronics	4	D011014_lobar pneumonias	39
D003920_diabetes mellituses	17	D012859_sjogren's syndromes	20	D025242_marie-strumpell spondylitis	4	D014657_vasculitis	38
D009101_myelomas, plasma-cells	17	D013585_hypertrophy, synovials	20	D000077192_adenocarcinomas, lungs	3	D000230_adenocarcinoma, basal cells	37
D015658_HIV Coinfections	17	D014123_toxoplasmoses	20	D000077195_squamous cell carcinoma of head and necks	3	D003711_Clinically Isolated Syndrome, CNS Demyelinatings	37
D017690_cell transplantations	17	D014607_VKH (Vogt Koyanagi Harada) Syndromes	20	D000312_hyperplasia, congenital adrenals	3	D015179_neoplasm, colorectals	37
D005922_IGA Nephropathies	16	D005901_glaucomas	19	D000506_alopecia areatas	3	D020031_EBV Infections	37
D006561_herpes simplexes	16	D014526_urethritis	19	D000741_aplastic anaemias	3	D014607_VKH (Vogt Koyanagi Harada) Syndromes	36
D008288_marsh fevers	16	D001249_bronchial asthmas	18	D001987_bronchiectases	3	D015209_sclerosing cholangitis	36
D014947_wounds and injuries	16	D002583_neoplasms, cervixes	18	D002292_carcinoma, renal cells	3	D060085_mixed infections	36
D002051_leukemia, lymphocytic, l3S	15	D005922_IGA Nephropathies	17	D002312_obstructive cardiomyopathies, hypertrophics	3	D002311_Cardiomyopathy, Dilated, CMD1AS	35
D004938_neoplasm, esophageals	15	D013968_cell thyroiditides, giants	17	D004194_diseases	3	D004679_encephalomyelitis, inflammatories	35
D005909_Grade IV Astrocytomas	15	D001022_aortic valve insufficiencies	16	D004715_endometriomas	3	D008010_lichen planuses	35
D007951_leukemias, myelogenous	15	D001424_bacterial infections	16	D005929_lingual erythema migrans	3	D015464_Leukemia, Myelogenous, Chronic, BCR-ABL Positives	35
D010392_foliaceus, pemphiguses	15	D008175_neoplasm, pulmonaries	16	D006042_goiters	3	D006521_chronic persistent hepatitides	34
D016039_keratoplasties	15	D008457_measles	16	D006509_hepatitis bs	3	D013167_spondylitis, rheumatoids	34
D003093_inflammatory bowel disease, ulcerative colitis types	14	D015179_neoplasm, colorectals	16	D006528_carcinoma, liver cells	3	D013967_lymphomatous thyroiditides	34
D016031_liver transplants	14	D003715_dengues	15	D007592_joint diseases	3	D015433_heymann nephritis	34
D019190_iron overloads	14	D008223_reticulolymphosarcomas	15	D008180_lupus erythematosus disseminatuses	3	D008457_measles	33
D000077192_adenocarcinomas, lungs	13	D015866_uveitis, posteriors	15	D008288_marsh fevers	3	D004715_endometriomas	32
D001249_bronchial asthmas	13	D018380_stem cell transplantation, hematopoietics	15	D009101_myelomas, plasma-cells	3	D005910_mixed gliomas	32
D006689_mixed cellularity hodgkin's lymphomas	13	D019226_ulcer, mouths	15	D011248_pregnancy complications	3	D005921_glomerulonephritis	32
D009157_Myasthenia Gravis, MuSKS	13	D051437_renal failures	15	D011536_prurigos	3	D006528_carcinoma, liver cells	32
D012516_osteosarcomas	13	D004893_erythema nodosums	14	D013274_cancers, stomaches	3	D008193_arthritis, lymes	32
D013736_rete testis tumors	13	D015470_leukemia, myeloid, acute, m1S	14	D013290_group b streptococcal infections	3	D009220_myopathies, inflammatories	32
D002289_NONSMALL CELL LUNG CARCINOMAS	12	D019698_hepatitis c, chronics	14	D013968_cell thyroiditides, giants	3	D011225_EPH Toxemias	32
D002822_choriocarcinomas	12	D002386_lens opacities	13	D013971_thyrotoxicoses	3	D012008_relapses	32
D006505_hepatitis	12	D015864_panuveitis	13	D014397_pulmonary consumptions	3	D019337_hematological neoplasms	32
D009447_neuroblastomas	12	D015867_chronic cyclitis	13	D014605_uveitides	3	D006506_infectious hepatitis	31
D003424_ileitis, regionals	11	D015868_planitis, pars	13	D014947_wounds and injuries	3	D008231_lymphocytopenias	31
D011225_EPH Toxemias	11	D054198_Childhood ALLS	13	D019693_autoimmune hepatitides	3	D010212_papillomas	31
D017098_deficiency, igas	11	D003874_duhring's diseases	12	D030361_HPV Infections	3	D013700_giant cell aortitis, horton's	30
D002312_obstructive cardiomyopathies, hypertrophics	10	D003924_NIDDMS	12	D000077274_nasopharyngeal carcinomas	2	D002292_carcinoma, renal cells	29
D002446_celiac diseases	10	D005902_compensated glaucomas	12	D000080365_retinochoroiditis, birdshots	2	D012216_rheumatic diseases	29
D007676_renal failure, end-stages	10	D006331_heart disorders	12	D000230_adenocarcinoma, basal cells	2	D015451_Lymphoplasmacytoid Lymphomas, CLLS	29
D007918_hansen's diseases	10	D006521_chronic persistent hepatitides	12	D000380_granulocytopenias	2	D020521_CVA (Cerebrovascular Accident)S	29
D008107_liver dysfunctions	10	D006660_histoplasma infections	12	D001528_adamantiades behcet diseases	2	D006561_herpes simplexes	28
D009190_myelodysplasias, hematopoetics	10	D007918_hansen's diseases	12	D001749_bladder neoplasms	2	D010195_fat necrosis, peripancreatics	28
D012514_kaposis sarcomas	10	D012213_arthritides, acute rheumatics	12	D003110_colonic neoplasms	2	D012871_skin diseases	28
D013584_synovial sarcomas	10	D012409_measle, three days	12	D003586_cytomegalovirus infections	2	D000236_adenomas, trabeculars	27
D016377_grafting, organs	10	D012595_scleroderma, systemics	12	D003872_dermatitides	2	D007244_infectious mononucleoses	27
D045169_SARS (Severe Acute Respiratory Syndrome)S	10	D000077274_nasopharyngeal carcinomas	11	D003876_neurodermatitis, disseminateds	2	D013274_cancers, stomaches	27
D012512_sarcoma, ewings	9	D000080365_retinochoroiditis, birdshots	11	D003920_diabetes mellituses	2	D000224_primary adrenocortical insufficiencies	25
D012859_sjogren's syndromes	9	D000230_adenocarcinoma, basal cells	11	D005094_exophthalmos	2	D008218_lymphocytoses	25
D013262_stevens-johnson syndromes, drug-induceds	9	D003231_conjunctivitis	11	D005909_Grade IV Astrocytomas	2	D012514_kaposis sarcomas	25
D015866_uveitis, posteriors	9	D004660_inflammation, brains	11	D006561_herpes simplexes	2	D015441_leprosy, maculars	25
D003643_death, cardiacs	8	D005128_eye diseases	11	D006976_pulmonary hypertensions	2	D030361_HPV Infections	25
D006258_UADT Neoplasms	8	D006561_herpes simplexes	11	D007154_immune system diseases	2	D003874_duhring's diseases	24
D006506_infectious hepatitis	8	D006562_shingles	11	D008107_liver dysfunctions	2	D013945_thymomas	24
D006562_shingles	8	D008061_lipodystrophy, intestinals	11	D008113_neoplasms, livers	2	D000506_alopecia areatas	23
D007244_infectious mononucleoses	8	D008107_liver dysfunctions	11	D008193_arthritis, lymes	2	D003876_neurodermatitis, disseminateds	23
D012509_sarcoma, epithelioids	8	D010392_foliaceus, pemphiguses	11	D008224_lymphomas, nodular histiocytics	2	D006689_mixed cellularity hodgkin's lymphomas	23
D012899_minors, variolas	8	D014820_vitiligos	11	D008881_disorders, migraines	2	D008175_neoplasm, pulmonaries	23
D013921_thrombopenias	8	D017098_deficiency, igas	11	D009202_cardiomyopathies, secondaries	2	D003882_dermatomyositis	22
D020031_EBV Infections	8	D000312_hyperplasia, congenital adrenals	10	D009205_myocarditis	2	D007676_renal failure, end-stages	22
D000073617_TRALIS	7	D006467_Factor VIII Deficiency, Congenitals	10	D010051_ovary neoplasms	2	D009107_parotitis, epidemics	22
D000077195_squamous cell carcinoma of head and necks	7	D006689_mixed cellularity hodgkin's lymphomas	10	D010392_foliaceus, pemphiguses	2	D009393_nephritides	22
D000077277_esophageal squamous cell carcinomas	7	D008269_macular edemas	10	D010612_pharyngitis	2	D012214_bouillaud's diseases	22
D003924_NIDDMS	7	D012480_salmonelloses	10	D012141_respiratory infection, uppers	2	D003643_death, cardiacs	21
D004827_auras	7	D013281_aphthaes	10	D012216_rheumatic diseases	2	D003715_dengues	21
D008224_lymphomas, nodular histiocytics	7	D015009_yersinia enterocolitica infections	10	D012409_measle, three days	2	D009205_myocarditis	21
D013625_young female arteritides	7	D000163_syndromes, acquired immunodeficiencies	9	D013964_cancer of thyroids	2	D013921_thrombopenias	21
D013966_thyroiditis	7	D002102_corpses	9	D014069_tonsillitides	2	D015473_M3 ANLLS	21
D014606_anterior uveitides	7	D004381_duodenal ulcers	9	D014126_ocular toxoplasmoses	2	D017565_sarcoidosis, pulmonaries	21
D015433_heymann nephritis	7	D005921_glomerulonephritis	9	D014184_grafting, allogeneics	2	D000077274_nasopharyngeal carcinomas	20
D015458_LYMPHOCYTIC LEUKEMIA A TS	7	D006505_hepatitis	9	D014657_vasculitis	2	D003092_colitides	20
D015535_psoriatic arthropathies	7	D010000_bone inflammations	9	D014860_verrucas	2	D006467_Factor VIII Deficiency, Congenitals	20
D016393_lymphoma, b cells	7	D010212_papillomas	9	D015209_sclerosing cholangitis	2	D006980_hyperthyroids	20
D019693_autoimmune hepatitides	7	D013274_cancers, stomaches	9	D015212_inflammatory bowel diseases	2	D007592_joint diseases	20
D000312_hyperplasia, congenital adrenals	6	D013945_thymomas	9	D015423_episcleritides	2	D009190_myelodysplasias, hematopoetics	20
D005128_eye diseases	6	D013966_thyroiditis	9	D016393_lymphoma, b cells	2	D015535_psoriatic arthropathies	20
D005921_glomerulonephritis	6	D019693_autoimmune hepatitides	9	D016918_arthritides, post-infectious	2	D016027_graftings, hearts	20
D006973_blood pressures, highs	6	D031300_vasculitis, retinals	9	D017098_deficiency, igas	2	D017098_deficiency, igas	20
D007246_infertilities	6	D033581_stem cell transplantations	9	D017676_lichen planus, orals	2	D033581_stem cell transplantations	20
D008228_NONHODGKIN LYMPHOMAS	6	D051436_renal disease, chronics	9	D018792_encephalitis, virals	2	D002280_basal cell carcinomas	19
D010040_otospongioses	6	D060085_mixed infections	9	D024821_metabolic syndromes	2	D007037_TSH Deficiencies	19
D010518_pericementitis	6	D000224_primary adrenocortical insufficiencies	8	D025241_spondylarthritis	2	D007154_immune system diseases	19
D012213_arthritides, acute rheumatics	6	D006976_pulmonary hypertensions	8	D036102_stem cell transplantation, peripherals	2	D016377_grafting, organs	19
D012214_bouillaud's diseases	6	D008104_alcoholic cirrhoses	8	D050171_dyslipoproteinemias	2	D019867_Anti GBM Diseases	19
D012409_measle, three days	6	D009205_myocarditis	8	D050197_atheroscleroses	2	D005258_familial felty syndromes	18
D012595_scleroderma, systemics	6	D010003_arthritides, degeneratives	8	D050500_chronic pancreatitis	2	D008181_nephritis, lupuses	18
D012878_cancer of skins	6	D016031_liver transplants	8	D058566_pyogenic sacroiliitides	2	D009101_myelomas, plasma-cells	18
D013919_buerger's diseases	6	D016039_keratoplasties	8	D064420_adverse drug events	2	D009404_syndrome, nephrotics	18
D013945_thymomas	6	D002294_epidermoid carcinomas	7	D000013_congenital defects	1	D013625_young female arteritides	18
D014141_trachomas	6	D002644_chickenpox	7	D000069281_Anti PIT 1 Antibody Syndromes	1	D054218_T-ALLS	18
D014355_trypanosoma cruzi infections	6	D005076_skin rashes	7	D000069584_left-sided breast neoplasms	1	D005901_glaucomas	17
D015451_Lymphoplasmacytoid Lymphomas, CLLS	6	D005756_gastritides	7	D000075442_haploidentical transplantations	1	D010051_ovary neoplasms	17
D015459_T-Cell Leukemia-Lymphomas, HTLV-I-Associateds	6	D006506_infectious hepatitis	7	D000077273_papillary thyroid carcinomas	1	D011111_forestier certonciny syndromes	17
D016511_omenn syndromes	6	D007676_renal failure, end-stages	7	D000080363_MEWDS	1	D011471_prostatic cancers	17
D018236_carcinoma, embryonals	6	D008171_lung diseases	7	D000081012_Type 2 AIPS	1	D013964_cancer of thyroids	17
D018243_teratocarcinomas	6	D008228_NONHODGKIN LYMPHOMAS	7	D000081029_pulmonary arterial hypertensions	1	D015352_dry eye, evaporatives	17
D030361_HPV Infections	6	D009202_cardiomyopathies, secondaries	7	D000257_adenoviridae infections	1	D016039_keratoplasties	17
D034801_mastocytomas	6	D010024_osteoporoses	7	D000686_amyloidoses	1	D018979_myositides, inclusion bodies	17
D054098_thrombocytopenias, neonatal alloimmunes	6	D010518_pericementitis	7	D000707_anaphylactic reactions	1	D000542_alveolitis, extrinsic allergics	16
D064420_adverse drug events	6	D012516_osteosarcomas	7	D000783_aneurysms	1	D003550_pancreas fibrocystic diseases	16
D000026_habitual abortions	5	D014397_pulmonary consumptions	7	D000844_ankyloses	1	D003930_retinopathies, diabetics	16
D000755_sickle cell disorders	5	D015882_acute retinal necroses	7	D001171_arthritis, juvenile idiopathics	1	D006562_shingles	16
D001254_Grade III Astrocytomas	5	D017690_cell transplantations	7	D001733_bites	1	D006973_blood pressures, highs	16
D001932_brain neoplasms, primaries	5	D000506_alopecia areatas	6	D001991_bronchitis	1	D010003_arthritides, degeneratives	16
D001988_bronchiolitides	5	D000686_amyloidoses	6	D002051_leukemia, lymphocytic, l3S	1	D010300_parkinson diseases	16
D004194_diseases	5	D001749_bladder neoplasms	6	D002102_corpses	1	D015440_leprosy, lepromatous	16
D004314_47,XY,+21S	5	D003240_diseases, connective tissues	6	D002289_NONSMALL CELL LUNG CARCINOMAS	1	D000380_granulocytopenias	15
D004715_endometriomas	5	D003643_death, cardiacs	6	D002295_cell carcinoma, transitionals	1	D002644_chickenpox	15
D005076_skin rashes	5	D004405_dysenteries, shigella flexneris	6	D002386_lens opacities	1	D006042_goiters	15
D005770_cancers, gastrointestinals	5	D009190_myelodysplasias, hematopoetics	6	D002577_uterine cervical diseases	1	D006646_histiocytosis x, pulmonaries	15
D006467_Factor VIII Deficiency, Congenitals	5	D009393_nephritides	6	D002644_chickenpox	1	D009202_cardiomyopathies, secondaries	15
D006980_hyperthyroids	5	D009879_sympathetic uveitis	6	D002862_chromomycoses	1	D010518_pericementitis	15
D007592_joint diseases	5	D012871_skin diseases	6	D003324_arteriosclerosis, coronaries	1	D012409_measle, three days	15
D007680_kidney neoplasms	5	D012878_cancer of skins	6	D003327_disease, coronaries	1	D015863_heterochromic cyclitides	15
D008104_alcoholic cirrhoses	5	D013587_syphilis	6	D003715_dengues	1	D017285_ossificans, polymyositis	15
D008113_neoplasms, livers	5	D013700_giant cell aortitis, horton's	6	D003873_dermatitis exfoliative generaliseds	1	D017676_lichen planus, orals	15
D008171_lung diseases	5	D013717_tenosynovitis	6	D003877_contact hypersensitivities	1	D000026_habitual abortions	14
D009205_myocarditis	5	D013919_buerger's diseases	6	D003928_glomerulosclerosis, diabetics	1	D003586_cytomegalovirus infections	14
D010300_parkinson diseases	5	D013921_thrombopenias	6	D004165_corynebacterium diphtheriae infections	1	D003872_dermatitides	14
D011014_lobar pneumonias	5	D013924_thrombophlebitides	6	D004485_eczemas	1	D005756_gastritides	14
D014607_VKH (Vogt Koyanagi Harada) Syndromes	5	D013971_thyrotoxicoses	6	D004672_japanese b viral encephalitis	1	D007246_infertilities	14
D015212_inflammatory bowel diseases	5	D014126_ocular toxoplasmoses	6	D004751_enteritides	1	D010510_periodontal diseases	14
D018239_seminomas	5	D014652_vascular diseases	6	D004893_erythema nodosums	1	D011658_alveolitis, fibrosings	14
D018279_carcinoma, signet ring cells	5	D015209_sclerosing cholangitis	6	D004915_MYELOID LEUKEMIA ACUTE M 06S	1	D012213_arthritides, acute rheumatics	14
D019595_dengue hemorrhagic fevers	5	D015433_heymann nephritis	6	D004938_neoplasm, esophageals	1	D012218_rheumatoid noduloses	14
D060085_mixed infections	5	D016393_lymphoma, b cells	6	D005076_skin rashes	1	D012878_cancer of skins	14
D064726_ER Negative PR Negative HER2 Negative Breast Cancers	5	D019190_iron overloads	6	D005128_eye diseases	1	D045743_systemic scleroses, diffuses	14
D000075222_essential hypertensions	4	D019337_hematological neoplasms	6	D005254_panleukopenias, felines	1	D050031_syndromes, hashimoto's	14
D000163_syndromes, acquired immunodeficiencies	4	D055009_spondylosis, lumbarsacrals	6	D005355_fibroses	1	D003240_diseases, connective tissues	13
D000690_ALS - Amyotrophic Lateral Scleroses	4	D056647_vasculitis, systemics	6	D005512_food allergies	1	D005909_Grade IV Astrocytomas	13
D002644_chickenpox	4	D000075222_essential hypertensions	5	D005706_gallbladder neoplasms	1	D006255_hay fevers	13
D003139_acute coryzas	4	D000080363_MEWDS	5	D005901_glaucomas	1	D007340_tumor, beta-cells	13
D003586_cytomegalovirus infections	4	D000236_adenomas, trabeculars	5	D005910_mixed gliomas	1	D007662_metabolic ketoacidoses	13
D003699_hepatitis, deltas	4	D000741_aplastic anaemias	5	D005921_glomerulonephritis	1	D008171_lung diseases	13
D003874_duhring's diseases	4	D001025_aortitides	5	D006030_renal glycosurias	1	D009902_optic neuritides	13
D003876_neurodermatitis, disseminateds	4	D001195_pulmonary fibrosis - from asbestos exposures	5	D006258_UADT Neoplasms	1	D010038_ENT Diseases	13
D003882_dermatomyositis	4	D001851_bone density, lows	5	D006331_heart disorders	1	D013585_hypertrophy, synovials	13
D004381_duodenal ulcers	4	D002006_cyprus fevers	5	D006506_infectious hepatitis	1	D013971_thyrotoxicoses	13
D004679_encephalomyelitis, inflammatories	4	D002051_leukemia, lymphocytic, l3S	5	D006521_chronic persistent hepatitides	1	D017690_cell transplantations	13
D004892_erythema multiformes	4	D002062_capsulitis, shoulder adhesives	5	D006560_labial herpes simplexes	1	D050500_chronic pancreatitis	13
D005923_hyalinosis, segmentals	4	D002312_obstructive cardiomyopathies, hypertrophics	5	D006566_b virus infections	1	D001424_bacterial infections	12
D006333_heart decompensations	4	D003711_Clinically Isolated Syndrome, CNS Demyelinatings	5	D006646_histiocytosis x, pulmonaries	1	D002289_NONSMALL CELL LUNG CARCINOMAS	12
D007011_idiopathic hypoparathyroidisms	4	D003872_dermatitides	5	D006951_hyperlipoproteinemias	1	D003110_colonic neoplasms	12
D007898_leishmaniasis, viscerals	4	D004342_hypersensitivities, drugs	5	D006967_hypersensitivities	1	D007511_ischemias	12
D009062_cancers, mouths	4	D004827_auras	5	D006974_hypertension, malignants	1	D008224_lymphomas, nodular histiocytics	12
D009107_parotitis, epidemics	4	D006042_goiters	5	D006980_hyperthyroids	1	D009182_mycosis fungoides	12
D009202_cardiomyopathies, secondaries	4	D006519_hepatitis, alcoholic, chronics	5	D007011_idiopathic hypoparathyroidisms	1	D009894_opportunistic infections	12
D009220_myopathies, inflammatories	4	D006528_carcinoma, liver cells	5	D007018_postpartum pituitary insufficiencies	1	D010391_pemphigoids	12
D009879_sympathetic uveitis	4	D007037_TSH Deficiencies	5	D007037_TSH Deficiencies	1	D014141_trachomas	12
D010003_arthritides, degeneratives	4	D007154_immune system diseases	5	D007057_xerodermas	1	D014615_vaccinias	12
D010510_periodontal diseases	4	D007640_keratoconuses	5	D007248_male subfertilities	1	D065631_rhinitis, allergics	12
D010520_periodontitides, juveniles	4	D008268_degeneration, maculars	5	D007340_tumor, beta-cells	1	D001749_bladder neoplasms	11
D012216_rheumatic diseases	4	D009080_lymph node syndrome, mucocutaneous	5	D007634_keratitides	1	D004194_diseases	11
D013587_syphilis	4	D009101_myelomas, plasma-cells	5	D007680_kidney neoplasms	1	D004802_eosinophilias	11
D013952_thymic hyperplasias	4	D009107_parotitis, epidemics	5	D007835_lassa virus infections	1	D006457_paroxysmal hemoglobinurias	11
D014184_grafting, allogeneics	4	D009395_nephritides, interstitials	5	D007871_leg ulcers	1	D016410_cutaneous t cell lymphomas	11
D014594_cancer, uterines	4	D009404_syndrome, nephrotics	5	D007896_leishmaniases	1	D016736_antiphospholipid antibody syndromes	11
D015493_HTLV I Associated Myelopathies	4	D009447_neuroblastomas	5	D008060_lipodystrophies	1	D018290_Cervical Intraepithelial Neoplasia, Grade IIIS	11
D016889_cancer of endometriums	4	D009503_neutropenias	5	D008231_lymphocytopenias	1	D054098_thrombocytopenias, neonatal alloimmunes	11
D020362_cerebellar syndrome, paraneoplastics	4	D009877_ophthalmias	5	D008446_injury, maxillofacials	1	D000072281_lymphadenopathies	10
D020521_CVA (Cerebrovascular Accident)S	4	D010038_ENT Diseases	5	D008457_measles	1	D000075222_essential hypertensions	10
D031300_vasculitis, retinals	4	D010051_ovary neoplasms	5	D008575_vertigo, m√©ni√®re's	1	D001254_Grade III Astrocytomas	10
D045743_systemic scleroses, diffuses	4	D010211_retinal edemas	5	D008581_meningitis	1	D002291_papillary carcinomas	10
D051437_renal failures	4	D010488_polyarteritis nodosas	5	D009072_secondary moyamoya diseases	1	D002312_obstructive cardiomyopathies, hypertrophics	10
D065631_rhinitis, allergics	4	D012173_retinitis	5	D009080_lymph node syndrome, mucocutaneous	1	D002318_disease, cardiovasculars	10
D000077216_epithelial cancers, ovarians	3	D012214_bouillaud's diseases	5	D009140_musculoskeletal diseases	1	D004660_inflammation, brains	10
D000236_adenomas, trabeculars	3	D013122_disease, spinals	5	D009260_diseases, nails	1	D005128_eye diseases	10
D000686_amyloidoses	3	D013742_infections, clostridium tetanis	5	D009362_metastasis, neoplasms	1	D008947_sharp syndromes	10
D001528_adamantiades behcet diseases	3	D013952_thymic hyperplasias	5	D009393_nephritides	1	D009471_Neuromyelitis Optica (NMO) Spectrum Disorders	10
D002283_carcinomas, bronchials	3	D014355_trypanosoma cruzi infections	5	D009436_tethered cord syndromes	1	D011536_prurigos	10
D002295_cell carcinoma, transitionals	3	D015423_episcleritides	5	D009879_sympathetic uveitis	1	D012509_sarcoma, epithelioids	10
D002825_chorioretinitides	3	D015464_Leukemia, Myelogenous, Chronic, BCR-ABL Positives	5	D010024_osteoporoses	1	D014355_trypanosoma cruzi infections	10
D003409_endemic cretinisms	3	D015576_bone hypertrophies	5	D010040_otospongioses	1	D014606_anterior uveitides	10
D003875_exanthems, morbilliforms	3	D016511_omenn syndromes	5	D010190_cancer, pancreatics	1	D014860_verrucas	10
D003928_glomerulosclerosis, diabetics	3	D019694_hepatitis b virus infection, chronics	5	D010212_papillomas	1	D016040_graftings, lungs	10
D003930_retinopathies, diabetics	3	D052256_tendonopathies	5	D010229_paracoccidioidomycoses	1	D016918_arthritides, post-infectious	10
D004443_echinococcoses	3	D056486_acute liver injury, drug-induceds	5	D010282_parathyroid neoplasms	1	D000073617_TRALIS	9
D004487_hydrops	3	D000026_habitual abortions	4	D010300_parkinson diseases	1	D000163_syndromes, acquired immunodeficiencies	9
D004660_inflammation, brains	3	D000740_anemias	4	D010391_pemphigoids	1	D002051_leukemia, lymphocytic, l3S	9
D005585_avian influenzas	3	D000783_aneurysms	4	D010411_peyronie diseases	1	D004443_echinococcoses	9
D005902_compensated glaucomas	3	D001446_balanitides	4	D011014_lobar pneumonias	1	D006331_heart disorders	9
D006519_hepatitis, alcoholic, chronics	3	D002292_carcinoma, renal cells	4	D011030_spontaneous pneumothoraxes	1	D009135_muscular diseases	9
D006828_molar pregnancies	3	D003110_colonic neoplasms	4	D011371_hutchinson-gilford syndromes	1	D017544_aortic aneurysm, abdominals	9
D007037_TSH Deficiencies	3	D003873_dermatitis exfoliative generaliseds	4	D011471_prostatic cancers	1	D051437_renal failures	9
D007340_tumor, beta-cells	3	D003875_exanthems, morbilliforms	4	D011658_alveolitis, fibrosings	1	D054990_idiopathic pulmonary fibroses	9
D007511_ischemias	3	D003876_neurodermatitis, disseminateds	4	D012163_detachments, retinals	1	D001927_Intracranial CNS Disorders	8
D007640_keratoconuses	3	D004057_ankylosing hyperostoses, vertebrals	4	D012173_retinitis	1	D003449_cryoglobulinemias	8
D007690_disease, polycystic kidneys	3	D004194_diseases	4	D012213_arthritides, acute rheumatics	1	D005923_hyalinosis, segmentals	8
D007968_JC Polyomavirus Encephalitis	3	D004938_neoplasm, esophageals	4	D012214_bouillaud's diseases	1	D006333_heart decompensations	8
D008216_encephalomyelitis, lymphocytic choriomeningitis viri	3	D005258_familial felty syndromes	4	D012512_sarcoma, ewings	1	D006943_postprandial hyperglycemias	8
D008654_mesotheliomas	3	D005759_gastroenteritides	4	D012514_kaposis sarcomas	1	D009080_lymph node syndrome, mucocutaneous	8
D009373_embryonal cancers	3	D005873_infection, giardia intestinalis	4	D012555_intestinal schistosomiases	1	D009422_neurologic disorders	8
D009393_nephritides	3	D006258_UADT Neoplasms	4	D012852_sinus infections	1	D009447_neuroblastomas	8
D009404_syndrome, nephrotics	3	D006980_hyperthyroids	4	D012878_cancer of skins	1	D012552_bilharziases	8
D009894_opportunistic infections	3	D007680_kidney neoplasms	4	D013262_stevens-johnson syndromes, drug-induceds	1	D015452_Pre-B ALLS	8
D013118_myelopathies	3	D008108_liver disease, alcoholics	4	D013587_syphilis	1	D015459_T-Cell Leukemia-Lymphomas, HTLV-I-Associateds	8
D013281_aphthaes	3	D008193_arthritis, lymes	4	D013625_young female arteritides	1	D016399_lymphoma, t-cells	8
D013734_Deficiency, DHTRS	3	D008224_lymphomas, nodular histiocytics	4	D013736_rete testis tumors	1	D016511_omenn syndromes	8
D013959_disease, thyroids	3	D008581_meningitis	4	D013919_buerger's diseases	1	D017074_immunodeficiencies, common variables	8
D013964_cancer of thyroids	3	D009072_secondary moyamoya diseases	4	D013924_thrombophlebitides	1	D019226_ulcer, mouths	8
D014123_toxoplasmoses	3	D009181_fungal infections	4	D013952_thymic hyperplasias	1	D019773_membranes, epiretinals	8
D014860_verrucas	3	D009260_diseases, nails	4	D014125_prenatal toxoplasmoses	1	D021183_groundnut hypersensitivities	8
D015004_yellow fevers	3	D009798_glaucoma, suspects	4	D014141_trachomas	1	D056653_vasculitides, rheumatoids	8
D015863_heterochromic cyclitides	3	D010040_otospongioses	4	D014182_transplantations, autologous	1	D000071698_LADA, Latent Autoimmune Diabetes in Adults	7
D016918_arthritides, post-infectious	3	D010505_polyserositides, familial paroxysmals	4	D014355_trypanosoma cruzi infections	1	D000077273_papillary thyroid carcinomas	7
D017074_immunodeficiencies, common variables	3	D010510_periodontal diseases	4	D014606_anterior uveitides	1	D000080983_failure, bone marrows	7
D017599_tumor, neuroectodermals	3	D011225_EPH Toxemias	4	D014607_VKH (Vogt Koyanagi Harada) Syndromes	1	D000686_amyloidoses	7
D018290_Cervical Intraepithelial Neoplasia, Grade IIIS	3	D011471_prostatic cancers	4	D014766_viremias	1	D002761_cholangitides	7
D025242_marie-strumpell spondylitis	3	D012141_respiratory infection, uppers	4	D014808_vitamin d deficiencies	1	D003324_arteriosclerosis, coronaries	7
D050197_atheroscleroses	3	D012829_silicoses	4	D014901_Infection, WNVS	1	D004938_neoplasm, esophageals	7
D053713_azoospermias	3	D013927_thromboses	4	D015004_yellow fevers	1	D005355_fibroses	7
D054990_idiopathic pulmonary fibroses	3	D013959_disease, thyroids	4	D015433_heymann nephritis	1	D007249_inflammations	7
D055113_periodontitides, chronics	3	D013967_lymphomatous thyroiditides	4	D015459_T-Cell Leukemia-Lymphomas, HTLV-I-Associateds	1	D007634_keratitides	7
D055752_small cell lung cancers	3	D014552_tract infection, urinaries	4	D015473_M3 ANLLS	1	D007638_sicca, keratoconjunctivitis	7
D000071698_LADA, Latent Autoimmune Diabetes in Adults	2	D014860_verrucas	4	D015479_MYELOID LEUKEMIA ACUTE M 04S	1	D009336_necroses	7
D000072281_lymphadenopathies	2	D015440_leprosy, lepromatous	4	D015493_HTLV I Associated Myelopathies	1	D010190_cancer, pancreatics	7
D000080363_MEWDS	2	D016301_alveolar bone atrophies	4	D015866_uveitis, posteriors	1	D012141_respiratory infection, uppers	7
D000506_alopecia areatas	2	D016779_cerebral malarias	4	D016463_sweet syndromes	1	D012421_ruptures	7
D000757_aprosencephalies	2	D017074_immunodeficiencies, common variables	4	D016511_omenn syndromes	1	D012516_osteosarcomas	7
D000783_aneurysms	2	D017285_ossificans, polymyositis	4	D016649_FMR1 Related Primary Ovarian Insufficiencies	1	D012594_circumscribed sclerodermas	7
D001716_bird fancier's lungs	2	D017726_cytomegaloviral retinitis	4	D016773_new world leishmaniases	1	D013789_thalassemias	7
D001749_bladder neoplasms	2	D020246_thrombosis, deep venous	4	D016779_cerebral malarias	1	D013919_buerger's diseases	7
D001987_bronchiectases	2	D020521_CVA (Cerebrovascular Accident)S	4	D016889_cancer of endometriums	1	D013952_thymic hyperplasias	7
D002205_caplan's syndromes	2	D020734_MPTP Induced Experimental Parkinsonisms	4	D017542_ruptured aneurysms	1	D014581_hives	7
D002386_lens opacities	2	D030342_single-gene defects	4	D017565_sarcoidosis, pulmonaries	1	D014652_vascular diseases	7
D002771_vibrio cholerae infections	2	D050031_syndromes, hashimoto's	4	D017726_cytomegaloviral retinitis	1	D016403_diffuse large-cell lymphomas	7
D002805_calcium pyrophosphate dihydrate depositions	2	D054990_idiopathic pulmonary fibroses	4	D018088_MDR Tuberculoses	1	D016884_Autoimmune Syndrome Type II, Polyglandulars	7
D002862_chromomycoses	2	D000013_congenital defects	3	D018149_glucose tolerance, impaireds	1	D017563_lung diseases, interstitials	7
D002971_cleft lips	2	D000080364_choroiditis, multifocals	3	D018290_Cervical Intraepithelial Neoplasia, Grade IIIS	1	D018149_glucose tolerance, impaireds	7
D002972_cleft palate, isolateds	2	D000474_alkaptonurias	3	D019636_neurodegenerative diseases	1	D018281_cholangiocellular carcinomas	7
D003092_colitides	2	D000690_ALS - Amyotrophic Lateral Scleroses	3	D020083_Syndromes, SAPHOS	1	D018805_poisonings, bloods	7
D003324_arteriosclerosis, coronaries	2	D000752_anemia, addisons	3	D020246_thrombosis, deep venous	1	D020275_polyradiculoneuropathies, acute inflammatories	7
D003711_Clinically Isolated Syndrome, CNS Demyelinatings	2	D001167_arterial inflammations	3	D020330_bell's palsies	1	D025242_marie-strumpell spondylitis	7
D003872_dermatitides	2	D002283_carcinomas, bronchials	3	D020521_CVA (Cerebrovascular Accident)S	1	D050032_thyroiditides, postpartums	7
D004165_corynebacterium diphtheriae infections	2	D002318_disease, cardiovasculars	3	D023921_artery stenosis, coronaries	1	D051436_renal disease, chronics	7
D004760_enterocolitides	2	D002805_calcium pyrophosphate dihydrate depositions	3	D029424_pulmonary disease, chronic obstructives	1	D000081012_Type 2 AIPS	6
D005199_fanconi's anemias	2	D003586_cytomegalovirus infections	3	D029481_chronic bronchitis	1	D000690_ALS - Amyotrophic Lateral Scleroses	6
D005354_fibrosarcomas	2	D003699_hepatitis, deltas	3	D030342_single-gene defects	1	D000740_anemias	6
D005706_gallbladder neoplasms	2	D003882_dermatomyositis	3	D049970_thyroid-associated ophthalmopathies	1	D000755_sickle cell disorders	6
D005873_infection, giardia intestinalis	2	D003928_glomerulosclerosis, diabetics	3	D050031_syndromes, hashimoto's	1	D001656_atresia, extrahepatic biliaries	6
D005929_lingual erythema migrans	2	D004443_echinococcoses	3	D051437_renal failures	1	D002056_burns	6
D006042_goiters	2	D004679_encephalomyelitis, inflammatories	3	D054066_NK-LGL Leukemias	1	D002493_CNS Diseases	6
D006044_nodular goiters	2	D004696_endocarditis	3	D055113_periodontitides, chronics	1	D003877_contact hypersensitivities	6
D006402_disease, bloods	2	D004715_endometriomas	3	D056486_acute liver injury, drug-induceds	1	D003928_glomerulosclerosis, diabetics	6
D006480_hemorrhagic nephroso nephritis	2	D004802_eosinophilias	3	D056653_vasculitides, rheumatoids	1	D004165_corynebacterium diphtheriae infections	6
D006566_b virus infections	2	D005234_steatosis, viscerals	3	D062027_linear iga bullous dermatoses	1	D004381_duodenal ulcers	6
D006968_Hypersensitivity, Type IVS	2	D005585_avian influenzas	3	D065626_NAFLDS	1	D004893_erythema nodosums	6
D007154_immune system diseases	2	D005910_mixed gliomas	3			D005512_food allergies	6
D007248_male subfertilities	2	D006450_SC Disease, Hemoglobins	3			D005891_gingivitis	6
D007948_LEUKEMIA MYELOID ACUTE M 05S	2	D006563_herpes zoster, oculars	3			D006258_UADT Neoplasms	6
D007952_plasma cell leukemias	2	D006566_b virus infections	3			D006559_pemphigoid gestationis	6
D008010_lichen planuses	2	D007011_idiopathic hypoparathyroidisms	3			D006660_histoplasma infections	6
D008108_liver disease, alcoholics	2	D007079_ileitis	3			D006968_Hypersensitivity, Type IVS	6
D008527_melanocytic medulloblastomas	2	D007246_infertilities	3			D006976_pulmonary hypertensions	6
D008581_meningitis	2	D007634_keratitides	3			D007674_kidney diseases	6
D009080_lymph node syndrome, mucocutaneous	2	D007710_klebsiella infections	3			D007898_leishmaniasis, viscerals	6
D009395_nephritides, interstitials	2	D008010_lichen planuses	3			D008104_alcoholic cirrhoses	6
D009422_neurologic disorders	2	D008060_lipodystrophies	3			D008232_diseases, x-linked lymphoproliferatives	6
D009755_nyctalopias	2	D008218_lymphocytoses	3			D008575_vertigo, m√©ni√®re's	6
D010024_osteoporoses	2	D009220_myopathies, inflammatories	3			D009181_fungal infections	6
D010033_otitis medias	2	D009894_opportunistic infections	3			D009373_embryonal cancers	6
D010038_ENT Diseases	2	D010019_osteomyelitis	3			D009395_nephritides, interstitials	6
D010229_paracoccidioidomycoses	2	D010190_cancer, pancreatics	3			D009402_nephrosis, lipoids	6
D010411_peyronie diseases	2	D010229_paracoccidioidomycoses	3			D009503_neutropenias	6
D010437_ulcers, peptics	2	D010265_monoclonal gammapathies	3			D009879_sympathetic uveitis	6
D010996_pleural effusions	2	D010300_parkinson diseases	3			D010520_periodontitides, juveniles	6
D011051_preparalytic poliomyelitis	2	D010520_periodontitides, juveniles	3			D010523_PNS (Peripheral Nervous System) Diseases	6
D011111_forestier certonciny syndromes	2	D011030_spontaneous pneumothoraxes	3			D010996_pleural effusions	6
D011115_acquired polyneuropathies	2	D011658_alveolitis, fibrosings	3			D012175_retinoblastomas	6
D011536_prurigos	2	D012163_detachments, retinals	3			D012793_sialadenitides, irradiation-induceds	6
D011658_alveolitis, fibrosings	2	D012218_rheumatoid noduloses	3			D013736_rete testis tumors	6
D011778_acute q fevers	2	D012514_kaposis sarcomas	3			D013968_cell thyroiditides, giants	6
D012173_retinitis	2	D012594_circumscribed sclerodermas	3			D014183_transplantation, xenografts	6
D012175_retinoblastomas	2	D013118_myelopathies	3			D014917_pertusses	6
D012208_rhabdomyosarcomas	2	D013290_group b streptococcal infections	3			D015458_LYMPHOCYTIC LEUKEMIA A TS	6
D012421_ruptures	2	D014392_ocular tuberculoses	3			D015493_HTLV I Associated Myelopathies	6
D012532_scabies	2	D016027_graftings, hearts	3			D015864_panuveitis	6
D012552_bilharziases	2	D016377_grafting, organs	3			D015868_planitis, pars	6
D013344_sclerosing leukoencephalitis, subacutes	2	D016463_sweet syndromes	3			D016035_grafting, pancreas	6
D013724_teratomas, immatures	2	D016736_antiphospholipid antibody syndromes	3			D016773_new world leishmaniases	6
D013789_thalassemias	2	D016778_plasmodium falciparum malarias	3			D018239_seminomas	6
D013968_cell thyroiditides, giants	2	D016849_herpetic keratitis	3			D018459_lichen scleroses	6
D014511_uremias	2	D017202_ischemic heart diseases	3			D019595_dengue hemorrhagic fevers	6
D014552_tract infection, urinaries	2	D017497_suppurative hidradenitides	3			D055953_polyangiitis, microscopics	6
D014657_vasculitis	2	D017563_lung diseases, interstitials	3			D056006_leprosy, multibacillaries	6
D015047_zoonotic infections	2	D018149_glucose tolerance, impaireds	3			D059366_occupational asthmas	6
D015209_sclerosing cholangitis	2	D018239_seminomas	3			D064420_adverse drug events	6
D015432_Mesangiocapillary Glomerulonephritis, Type IIS	2	D018290_Cervical Intraepithelial Neoplasia, Grade IIIS	3			D000013_congenital defects	5
D015440_leprosy, lepromatous	2	D019595_dengue hemorrhagic fevers	3			D000077277_esophageal squamous cell carcinomas	5
D015441_leprosy, maculars	2	D020031_EBV Infections	3			D000312_hyperplasia, congenital adrenals	5
D015867_chronic cyclitis	2	D020083_Syndromes, SAPHOS	3			D000753_anemias, refractories	5
D016027_graftings, hearts	2	D030361_HPV Infections	3			D001528_adamantiades behcet diseases	5
D016035_grafting, pancreas	2	D036981_fasciitis, plantars	3			D001932_brain neoplasms, primaries	5
D016040_graftings, lungs	2	D045169_SARS (Severe Acute Respiratory Syndrome)S	3			D002276_carcinoids, goblet cells	5
D016773_new world leishmaniases	2	D053713_azoospermias	3			D002278_carcinoma in situs	5
D016774_diffuse cutaneous leishmaniases	2	D054098_thrombocytopenias, neonatal alloimmunes	3			D002295_cell carcinoma, transitionals	5
D016778_plasmodium falciparum malarias	2	D055113_periodontitides, chronics	3			D004827_auras	5
D016779_cerebral malarias	2	D063926_DRESS Syndromes	3			D004931_achalasias	5
D016891_Polycystic Kidney Disease, Adult, Type IIS	2	D065306_corneal injuries	3			D007500_iritides	5
D017119_porphyria cutanea tardas	2	D065631_rhinitis, allergics	3			D007822_larynx cancers	5
D017726_cytomegaloviral retinitis	2	D000072281_lymphadenopathies	2			D008178_lupus erythematosus, cutaneous	5
D018288_oat cell carcinomas	2	D000073617_TRALIS	2			D008268_degeneration, maculars	5
D018792_encephalitis, virals	2	D000077195_squamous cell carcinoma of head and necks	2			D008579_meningiomas, benigns	5
D018979_myositides, inclusion bodies	2	D000077277_esophageal squamous cell carcinomas	2			D008581_meningitis	5
D020275_polyradiculoneuropathies, acute inflammatories	2	D000169_syndromes, acropapulo-vesiculars	2			D008881_disorders, migraines	5
D020388_muscular dystrophy, becker's	2	D000755_sickle cell disorders	2			D009072_secondary moyamoya diseases	5
D020522_lymphomas, mantle-zones	2	D000757_aprosencephalies	2			D009396_wilms tumor 1S	5
D020754_SPINOCEREBELLAR ATAXIA TYPE 006S	2	D001170_arthritis, virals	2			D010019_osteomyelitis	5
D047808_adrenogenital syndromes	2	D001733_bites	2			D011818_lyssas	5
D050031_syndromes, hashimoto's	2	D001927_Intracranial CNS Disorders	2			D013281_aphthaes	5
D050033_thyroid, ectopics	2	D001987_bronchiectases	2			D013587_syphilis	5
D050500_chronic pancreatitis	2	D002278_carcinoma in situs	2			D014009_fungus, nails	5
D056486_acute liver injury, drug-induceds	2	D002311_Cardiomyopathy, Dilated, CMD1AS	2			D014435_fevers, typhoids	5
D058566_pyogenic sacroiliitides	2	D002575_cervicitis, uterines	2			D014890_granulomatosis with polyangiitides	5
D000069281_Anti PIT 1 Antibody Syndromes	1	D002771_vibrio cholerae infections	2			D015448_LYMPHOCYTIC LEUKEMIA A BS	5
D000069584_left-sided breast neoplasms	1	D002825_chorioretinitides	2			D015867_chronic cyclitis	5
D000070642_TBI (Traumatic Brain Injuries)S	1	D002971_cleft lips	2			D016778_plasmodium falciparum malarias	5
D000075122_smoldering multiple myelomas	1	D002972_cleft palate, isolateds	2			D017449_allergic eczematous dermatitis	5
D000075442_haploidentical transplantations	1	D003027_neuralgic migraines	2			D018630_neovascular inflammatories, vitreoretinopathies	5
D000075662_injection site reactions	1	D003327_disease, coronaries	2			D029424_pulmonary disease, chronic obstructives	5
D000080364_choroiditis, multifocals	1	D003449_cryoglobulinemias	2			D029481_chronic bronchitis	5
D000080983_failure, bone marrows	1	D003556_cystitis	2			D030342_single-gene defects	5
D000081012_Type 2 AIPS	1	D004165_corynebacterium diphtheriae infections	2			D050197_atheroscleroses	5
D000081207_primary antibody deficiency disorders	1	D004314_47,XY,+21S	2			D051677_tumors, malignant fibrohistiocytics	5
D000224_primary adrenocortical insufficiencies	1	D004485_eczemas	2			D051799_delayed graft functions	5
D000326_X ALDS	1	D004826_epiglottitides	2			D054058_coronary syndrome, acutes	5
D000380_granulocytopenias	1	D004892_erythema multiformes	2			D055501_syndrome, macrophage activations	5
D000386_AIDS-Related Complexes	1	D005208_fasciitides	2			D056647_vasculitis, systemics	5
D000542_alveolitis, extrinsic allergics	1	D005355_fibroses	2			D058186_acute kidney insufficiencies	5
D000752_anemia, addisons	1	D005356_fibromyalgia fibromyositis syndromes	2			D059413_infections, intra-abdominals	5
D000756_sideroblastic anemias	1	D005499_sycoses	2			D000080223_CIndUS	4
D000881_anthraxes	1	D005909_Grade IV Astrocytomas	2			D000309_hypoadrenalisms	4
D001005_cancer of the anuses	1	D005923_hyalinosis, segmentals	2			D000386_AIDS-Related Complexes	4
D001161_arterioscleroses	1	D005929_lingual erythema migrans	2			D000562_acanthamoeba infections	4
D001195_pulmonary fibrosis - from asbestos exposures	1	D005955_Deficiency, GPDS	2			D000783_aneurysms	4
D001201_ascites	1	D006013_Type VI, Glycogenoses	2			D000881_anthraxes	4
D001357_avian sarcomas	1	D006069_neisseria gonorrhoeae infections	2			D001733_bites	4
D001424_bacterial infections	1	D006255_hay fevers	2			D001987_bronchiectases	4
D001606_glycoprotein ib, platelet, deficiency ofs	1	D006333_heart decompensations	2			D002771_vibrio cholerae infections	4
D001661_cancer of biliary tracts	1	D006480_hemorrhagic nephroso nephritis	2			D002822_choriocarcinomas	4
D001715_diseases, birds	1	D006559_pemphigoid gestationis	2			D003699_hepatitis, deltas	4
D001752_crises, blasts	1	D006560_labial herpes simplexes	2			D003731_dentins, carious	4
D001816_bloom-torre-machacek syndromes	1	D006828_molar pregnancies	2			D003875_exanthems, morbilliforms	4
D001847_bone diseases	1	D007015_diabetes, phosphates	2			D004314_47,XY,+21S	4
D001913_disease, bowen's	1	D007244_infectious mononucleoses	2			D004387_dupuytren contractures	4
D001926_brain deads	1	D007410_diseases, intestinals	2			D004485_eczemas	4
D001930_brain injury, focals	1	D007638_sicca, keratoconjunctivitis	2			D004604_verrucosis, lymphostatics	4
D001989_constrictive bronchiolitis	1	D007690_disease, polycystic kidneys	2			D004673_POSTVACCINAL ENCEPHALOMYELITIS	4
D002006_cyprus fevers	1	D007738_hyperkyphoses	2			D004760_enterocolitides	4
D002095_byssinoses	1	D007943_leukemic reticuloendothelioses	2			D005094_exophthalmos	4
D002114_calcinoses, tumorals	1	D007951_leukemias, myelogenous	2			D005350_fibromas	4
D002276_carcinoids, goblet cells	1	D008575_vertigo, m√©ni√®re's	2			D005902_compensated glaucomas	4
D002278_carcinoma in situs	1	D008579_meningiomas, benigns	2			D006391_intramuscular hemangiomas	4
D002280_basal cell carcinomas	1	D008589_infection, meningococcals	2			D006402_disease, bloods	4
D002288_mucinous adenocarcinomas	1	D008881_disorders, migraines	2			D006432_pigmentary cirrhoses	4
D002318_disease, cardiovasculars	1	D009135_muscular diseases	2			D007011_idiopathic hypoparathyroidisms	4
D002532_intracranial mycotic aneurysms	1	D009140_musculoskeletal diseases	2			D007680_kidney neoplasms	4
D002761_cholangitides	1	D009336_necroses	2			D007943_leukemic reticuloendothelioses	4
D002764_cholecystitis	1	D010018_adult rickets	2			D008101_amoebic hepatic abscesses	4
D002769_cholelithiases	1	D010195_fat necrosis, peripancreatics	2			D008103_cirrhosis, livers	4
D002780_cholestases, intrahepatics	1	D010390_ocular cicatricial pemphigoids	2			D008179_lupus erythematosus, cutaneous, chronics	4
D002813_chondrosarcomas	1	D010391_pemphigoids	2			D009394_hereditary hematuria syndromes	4
D002817_chordomas	1	D010411_peyronie diseases	2			D010272_infection, parasitics	4
D002820_hydatidiform mole, invasives	1	D010437_ulcers, peptics	2			D010390_ocular cicatricial pemphigoids	4
D002836_Factor IX Deficiencies	1	D010523_PNS (Peripheral Nervous System) Diseases	2			D010437_ulcers, peptics	4
D003141_disease, communicables	1	D011111_forestier certonciny syndromes	2			D010954_tumors, plasma cells	4
D003240_diseases, connective tissues	1	D011115_acquired polyneuropathies	2			D011009_pneumoconioses	4
D003449_cryoglobulinemias	1	D011127_polyps	2			D011081_polychondritis, relapsings	4
D003480_syndrome, cushings	1	D011472_chronic bacterial prostatitides	2			D011115_acquired polyneuropathies	4
D003550_pancreas fibrocystic diseases	1	D011776_pyurias	2			D011472_chronic bacterial prostatitides	4
D003554_cystine diseases	1	D012208_rhabdomyosarcomas	2			D011625_pterygiums	4
D003877_contact hypersensitivities	1	D012220_nasal catarrhs	2			D012174_retinopathy, pigmentaries	4
D004342_hypersensitivities, drugs	1	D012488_salpingitis	2			D012220_nasal catarrhs	4
D004416_syndrome, dysplastic nevuses	1	D012749_disease, venereals	2			D013166_spondylitis	4
D004675_encephalitis, european tick-bornes	1	D012793_sialadenitides, irradiation-induceds	2			D013927_thromboses	4
D004696_endocarditis	1	D013036_cryptogenic west syndromes	2			D014069_tonsillitides	4
D004751_enteritides	1	D013217_starvations	2			D014182_transplantations, autologous	4
D004802_eosinophilias	1	D013280_mucositis, orals	2			D014929_DIDMOADUDS	4
D004826_epiglottitides	1	D013683_osler weber rendu syndromes	2			D015432_Mesangiocapillary Glomerulonephritis, Type IIS	4
D004886_erysipelas	1	D013734_Deficiency, DHTRS	2			D015477_leukemias, chronic myelomonocytics	4
D004893_erythema nodosums	1	D013920_hemorrhagic thrombocythemias	2			D015866_uveitis, posteriors	4
D004915_MYELOID LEUKEMIA ACUTE M 06S	1	D013922_thrombocythemias	2			D016411_lymphoma, t cell, peripherals	4
D005094_exophthalmos	1	D013964_cancer of thyroids	2			D016649_FMR1 Related Primary Ovarian Insufficiencies	4
D005203_farmers lungs	1	D014009_fungus, nails	2			D016779_cerebral malarias	4
D005208_fasciitides	1	D014120_toxocariases	2			D016889_cancer of endometriums	4
D005235_fatty liver, alcoholics	1	D014184_grafting, allogeneics	2			D017114_acute hepatic failures	4
D005254_panleukopenias, felines	1	D014581_hives	2			D018276_medullary carcinomas	4
D005334_hyperthermias	1	D014766_viremias	2			D020190_JMEs (Juvenile Myoclonic Epilepsy)S	4
D005355_fibroses	1	D014890_granulomatosis with polyangiitides	2			D020326_migraines, commons	4
D005356_fibromyalgia fibromyositis syndromes	1	D015163_superinvasion, microbials	2			D020528_multiple sclerosis, progressive relapsings	4
D005368_filarioidea infections	1	D015432_Mesangiocapillary Glomerulonephritis, Type IIS	2			D020529_multiple sclerosis, remitting-relapsings	4
D005586_fowlpox	1	D015441_leprosy, maculars	2			D036102_stem cell transplantation, peripherals	4
D005901_glaucomas	1	D015451_Lymphoplasmacytoid Lymphomas, CLLS	2			D044342_undernutritions	4
D005955_Deficiency, GPDS	1	D015458_LYMPHOCYTIC LEUKEMIA A TS	2			D044584_carcinoma, ductals	4
D006030_renal glycosurias	1	D015493_HTLV I Associated Myelopathies	2			D053713_azoospermias	4
D006059_dysgenesis, gonadals	1	D015663_osteoporosis, postmenopausals	2			D055113_periodontitides, chronics	4
D006103_granuloma gangraenescens	1	D016649_FMR1 Related Primary Ovarian Insufficiencies	2			D055752_small cell lung cancers	4
D006255_hay fevers	1	D016750_syndrome, startles	2			D056005_borderline tuberculoids	4
D006331_heart disorders	1	D016905_infections, gram-negative bacterials	2			D056648_Vasculitis, ANCA-Associateds	4
D006344_atrial septal defect ostium primums	1	D017565_sarcoidosis, pulmonaries	2			D058687_out of hospital heart arrests	4
D006349_disease, heart valves	1	D018281_cholangiocellular carcinomas	2			D065626_NAFLDS	4
D006453_hemoglobinopathies	1	D018792_encephalitis, virals	2			D000077192_adenocarcinomas, lungs	3
D006457_paroxysmal hemoglobinurias	1	D018979_myositides, inclusion bodies	2			D000077195_squamous cell carcinoma of head and necks	3
D006463_hemolytic uremic syndromes	1	D020159_Deficiency, ASSES	2			D000077216_epithelial cancers, ovarians	3
D006470_hemorrhages	1	D024821_metabolic syndromes	2			D000707_anaphylactic reactions	3
D006560_labial herpes simplexes	1	D034801_mastocytomas	2			D001014_aortic aneurysms	3
D006627_congenital megacolons	1	D045743_systemic scleroses, diffuses	2			D001167_arterial inflammations	3
D006646_histiocytosis x, pulmonaries	1	D050500_chronic pancreatitis	2			D001229_allergic bronchopulmonary aspergilloses	3
D006660_histoplasma infections	1	D054559_hyperphosphatemias	2			D001716_bird fancier's lungs	3
D006937_hypercholesteremias	1	D055034_koehlers diseases	2			D001752_crises, blasts	3
D006938_Hyperlipoproteinemia Type Iias	1	D055952_cogan syndromes	2			D001913_disease, bowen's	3
D006974_hypertension, malignants	1	D056006_leprosy, multibacillaries	2			D002177_candidiases	3
D006976_pulmonary hypertensions	1	D057165_disorders, protein foldings	2			D002607_Charcot Marie Tooth Disease, Type IIS	3
D007006_hypogonadism, hypogonadotropics	1	D060048_bilateral slipped capital femoral epiphyses	2			D002779_stases, biliaries	3
D007015_diabetes, phosphates	1	D064090_lymphoma, intraoculars	2			D002780_cholestases, intrahepatics	3
D007018_postpartum pituitary insufficiencies	1	D065227_TAGHDS	2			D003139_acute coryzas	3
D007057_xerodermas	1	D065626_NAFLDS	2			D003231_conjunctivitis	3
D007415_obstruction, intestinals	1	D000073605_TIBOLAS	1			D003233_atopic conjunctivitides	3
D007634_keratitides	1	D000075442_haploidentical transplantations	1			D003316_diseases, corneals	3
D007642_keratomas	1	D000077192_adenocarcinomas, lungs	1			D003320_keratitis, ulceratives	3
D007674_kidney diseases	1	D000077273_papillary thyroid carcinomas	1			D003327_disease, coronaries	3
D007724_vulvar lichen sclerosuses	1	D000080324_ciliochoroidal detachments	1			D004342_hypersensitivities, drugs	3
D007827_laryngitides	1	D000081012_Type 2 AIPS	1			D004915_MYELOID LEUKEMIA ACUTE M 06S	3
D007835_lassa virus infections	1	D000081029_pulmonary arterial hypertensions	1			D005076_skin rashes	3
D007871_leg ulcers	1	D000081208_hereditary complement deficiency diseases	1			D005356_fibromyalgia fibromyositis syndromes	3
D007889_fibroma, uterines	1	D000126_achlorhydrias	1			D005757_atrophic gastritis	3
D007890_leiomyosarcoma, epithelioids	1	D000152_acne vulgarises	1			D006044_nodular goiters	3
D007896_leishmaniases	1	D000292_inflammatory pelvic diseases	1			D006519_hepatitis, alcoholic, chronics	3
D007922_leptospira canicola infections	1	D000309_hypoadrenalisms	1			D006620_intertrochanteric fractures	3
D007970_leukopenias	1	D000542_alveolitis, extrinsic allergics	1			D006828_molar pregnancies	3
D008060_lipodystrophies	1	D000707_anaphylactic reactions	1			D006934_hypercalcemias	3
D008061_lipodystrophy, intestinals	1	D000743_haemolytic anaemias	1			D007637_keratoconjunctivitides	3
D008179_lupus erythematosus, cutaneous, chronics	1	D000744_autoimmune hemolytic anemias	1			D007690_disease, polycystic kidneys	3
D008181_nephritis, lupuses	1	D000784_aneurysm, dissectings	1			D007896_leishmaniases	3
D008193_arthritis, lymes	1	D001018_aortic diseases	1			D007951_leukemias, myelogenous	3
D008202_endothelioma, lymphatics	1	D001064_appendicitis, perforateds	1			D007970_leukopenias	3
D008231_lymphocytopenias	1	D001161_arterioscleroses	1			D008654_mesotheliomas	3
D008232_diseases, x-linked lymphoproliferatives	1	D001281_atrial fibrillations, paroxysmals	1			D009104_multiple wounds	3
D008268_degeneration, maculars	1	D001357_avian sarcomas	1			D009837_oligodendrogliomas, well-differentiateds	3
D008269_macular edemas	1	D001361_avitaminoses	1			D010322_infections, parvoviridaes	3
D008413_mastitis	1	D001474_disease, carrions	1			D010538_secondary peritonitis	3
D008446_injury, maxillofacials	1	D001716_bird fancier's lungs	1			D010689_periphlebitis	3
D008531_megacolons	1	D001763_blepharoptoses	1			D010900_adenohypophyseal diseases	3
D008579_meningiomas, benigns	1	D001847_bone diseases	1			D010911_cancer, pituitaries	3
D008589_infection, meningococcals	1	D001930_brain injury, focals	1			D011125_colus, adenomatous polyposes	3
D008591_acquired myelomeningoceles	1	D001991_bronchitis	1			D011349_proctitides	3
D008661_inborn errors metabolisms	1	D002095_byssinoses	1			D011704_pyelonephritis, acute necrotizings	3
D008947_sharp syndromes	1	D002169_infection, campylobacters	1			D012004_cancer of the rectums	3
D009181_fungal infections	1	D002205_caplan's syndromes	1			D012173_retinitis	3
D009230_myxedemas	1	D002280_basal cell carcinomas	1			D012393_erythematotelangiectatic rosaceas	3
D009335_necrobiosis lipoidicas	1	D002291_papillary carcinomas	1			D012829_silicoses	3
D009336_necroses	1	D002295_cell carcinoma, transitionals	1			D012852_sinus infections	3
D009383_blood vessel tumors	1	D002340_carotid artery disorders	1			D013276_ulcers, gastrics	3
D009394_hereditary hematuria syndromes	1	D002349_carpal tunnel syndromes	1			D014184_grafting, allogeneics	3
D009436_tethered cord syndromes	1	D002371_disease, cats	1			D014511_uremias	3
D009443_neuritis, sensories	1	D002561_vascular disorder, intracranials	1			D014552_tract infection, urinaries	3
D009477_HSAN (Hereditary Sensory Autonomic Neuropathy)S	1	D002690_chlamydia infections	1			D014946_wound infections	3
D009494_Syphilis, CNS	1	D002764_cholecystitis	1			D015479_MYELOID LEUKEMIA ACUTE M 04S	3
D009503_neutropenias	1	D002780_cholestases, intrahepatics	1			D016269_allergies, milks	3
D009506_mole, skins	1	D002822_choriocarcinomas	1			D016640_gestational diabetes	3
D009798_glaucoma, suspects	1	D002833_choroiditis	1			D016706_still's disease, adult-onsets	3
D010001_paget disease, bones	1	D002862_chromomycoses	1			D017515_pityriasis roseas	3
D010019_osteomyelitis	1	D003323_coronary aneurysms	1			D017675_CRST Syndromes	3
D010020_kienbock's diseases	1	D003324_arteriosclerosis, coronaries	1			D018288_oat cell carcinomas	3
D010022_Osteopetrosis, Autosomal Dominant, Type IIS	1	D003409_endemic cretinisms	1			D018410_bacterial pneumonias	3
D010031_ear infections	1	D003550_pancreas fibrocystic diseases	1			D018856_chronic interstitial cystitides	3
D010195_fat necrosis, peripancreatics	1	D003554_cystine diseases	1			D019214_gingival overgrowths	3
D010282_parathyroid neoplasms	1	D003731_dentins, carious	1			D019310_lymphoid hyperplasias, reactives	3
D010302_symptomatic parkinsonisms	1	D004066_hepatobiliary disorders	1			D020181_OSAHS	3
D010390_ocular cicatricial pemphigoids	1	D004403_infectious diarrheal diseases	1			D020325_migraine with typical auras	3
D010391_pemphigoids	1	D004427_disease, otologics	1			D020330_bell's palsies	3
D010493_pleuropericarditis	1	D004444_hepatic hydatidoses	1			D020522_lymphomas, mantle-zones	3
D010523_PNS (Peripheral Nervous System) Diseases	1	D004445_pulmonary hydatidoses	1			D020734_MPTP Induced Experimental Parkinsonisms	3
D011009_pneumoconioses	1	D004482_ectromelia, infectious	1			D020918_CRPS (Complex Regional Pain Syndromes)S	3
D011030_spontaneous pneumothoraxes	1	D004535_Ehlers-Danlos Syndrome, Type IVS	1			D046110_gestational hypertensions	3
D011085_polycystic ovarian syndromes	1	D004604_verrucosis, lymphostatics	1			D046730_colitis, lymphocytics	3
D011125_colus, adenomatous polyposes	1	D004675_encephalitis, european tick-bornes	1			D049970_thyroid-associated ophthalmopathies	3
D011127_polyps	1	D004692_endarteritides	1			D054066_NK-LGL Leukemias	3
D011129_demyelinating disease, peripheral autoimmunes	1	D004700_disease, endocrine systems	1			D055728_myeloid metaplasias, agnogenics	3
D011470_prostatic hyperplasia, benigns	1	D004719_endomyocardial fibroses	1			D057049_thrombotic microangiopathies	3
D011507_proteinurias	1	D004756_enterobacteriaceae infections	1			D060048_bilateral slipped capital femoral epiphyses	3
D011666_pulmonary stenoses	1	D004823_epididymitides	1			D060426_Receptor Encephalitis, Anti-NMDAS	3
D011697_thrombopenic purpura, thrombotics	1	D004886_erysipelas	1			D062788_adenomyoses	3
D012004_cancer of the rectums	1	D005094_exophthalmos	1			D065227_TAGHDS	3
D012019_CRPS Type IS	1	D005199_fanconi's anemias	1			D065290_Failure, Acute-On-Chronic Liver (ACLF)S	3
D012141_respiratory infection, uppers	1	D005235_fatty liver, alcoholics	1			D000072742_infections, invasive fungals	2
D012220_nasal catarrhs	1	D005254_panleukopenias, felines	1			D000077733_IgG4-RDS	2
D012555_intestinal schistosomiases	1	D005334_hyperthermias	1			D000080363_MEWDS	2
D012594_circumscribed sclerodermas	1	D005354_fibrosarcomas	1			D000138_acidoses	2
D012612_tsutsugamushi diseases	1	D005368_filarioidea infections	1			D000743_haemolytic anaemias	2
D012871_skin diseases	1	D005598_pathological fractures	1			D000744_autoimmune hemolytic anemias	2
D013036_cryptogenic west syndromes	1	D005706_gallbladder neoplasms	1			D000757_aprosencephalies	2
D013280_mucositis, orals	1	D005757_atrophic gastritis	1			D000799_angioneurotic edemas	2
D013577_syndromes	1	D005764_acid reflux, gastrics	1			D000844_ankyloses	2
D013915_Glycoprotein Complex IIb IIIa, Deficiency Ofs	1	D005767_functional gastrointestinal disorders	1			D001064_appendicitis, perforateds	2
D013924_thrombophlebitides	1	D006030_renal glycosurias	1			D001161_arterioscleroses	2
D013967_lymphomatous thyroiditides	1	D006044_nodular goiters	1			D001195_pulmonary fibrosis - from asbestos exposures	2
D014062_tongue cancers	1	D006100_granuloma inguinales	1			D001228_infection, aspergilluses	2
D014115_toxemias	1	D006402_disease, bloods	1			D001607_beryllioses	2
D014125_prenatal toxoplasmoses	1	D006463_hemolytic uremic syndromes	1			D001988_bronchiolitides	2
D014126_ocular toxoplasmoses	1	D006470_hemorrhages	1			D001989_constrictive bronchiolitis	2
D014183_transplantation, xenografts	1	D006616_contractures, hips	1			D002006_cyprus fevers	2
D014390_TB Meningitides	1	D006646_histiocytosis x, pulmonaries	1			D002114_calcinoses, tumorals	2
D014392_ocular tuberculoses	1	D006929_conn's syndromes	1			D002371_disease, cats	2
D014402_disease, bourneville-pringle's	1	D006934_hypercalcemias	1			D002532_intracranial mycotic aneurysms	2
D014424_XO Gonadal Dysgeneses	1	D006938_Hyperlipoproteinemia Type Iias	1			D002690_chlamydia infections	2
D014625_vagina cancers	1	D006943_postprandial hyperglycemias	1			D002781_cholesteatomas	2
D014652_vascular diseases	1	D006949_hyperlipemias	1			D002862_chromomycoses	2
D014766_viremias	1	D006961_hyperparathyroidisms	1			D002971_cleft lips	2
D014808_vitamin d deficiencies	1	D006968_Hypersensitivity, Type IVS	1			D002972_cleft palate, isolateds	2
D014890_granulomatosis with polyangiitides	1	D006974_hypertension, malignants	1			D003108_disease, colonics	2
D014901_Infection, WNVS	1	D006977_hypertensions, renals	1			D003680_dysphagias	2
D014923_eczema thrombocytopenia immunodeficiency syndromes	1	D007006_hypogonadism, hypogonadotropics	1			D003929_diabetic neuralgias	2
D015448_LYMPHOCYTIC LEUKEMIA A BS	1	D007022_hypotensions	1			D004066_hepatobiliary disorders	2
D015614_histiocytoses	1	D007057_xerodermas	1			D004211_coagulopathy, consumptions	2
D015663_osteoporosis, postmenopausals	1	D007161_IPSIDS	1			D004416_syndrome, dysplastic nevuses	2
D015817_ocular infections	1	D007248_male subfertilities	1			D004696_endocarditis	2
D015868_planitis, pars	1	D007340_tumor, beta-cells	1			D004700_disease, endocrine systems	2
D015882_acute retinal necroses	1	D007415_obstruction, intestinals	1			D004892_erythema multiformes	2
D016378_grafting, tissues	1	D007565_jaundice, hemolytics	1			D004941_esophagitis	2
D016381_transplantation, islands of langerhans	1	D007593_hypermobility, joints	1			D005208_fasciitides	2
D016400_lymphoma, immunoblastic, large cells	1	D007619_syndrome, kartageners	1			D005354_fibrosarcomas	2
D016403_diffuse large-cell lymphomas	1	D007636_keratoacanthomas	1			D005585_avian influenzas	2
D016472_motor neuron disease, familials	1	D007642_keratomas	1			D005706_gallbladder neoplasms	2
D016506_pemphigus, benign familials	1	D007662_metabolic ketoacidoses	1			D005759_gastroenteritides	2
D016583_enzootic bovine leukoses	1	D007674_kidney diseases	1			D005770_cancers, gastrointestinals	2
D016603_eosinophilia-myalgia syndromes	1	D007759_inner ear diseases	1			D005870_giant cell tumors	2
D016649_FMR1 Related Primary Ovarian Insufficiencies	1	D007871_leg ulcers	1			D005873_infection, giardia intestinalis	2
D016731_parvovirus b19 infections	1	D007889_fibroma, uterines	1			D005929_lingual erythema migrans	2
D016736_antiphospholipid antibody syndromes	1	D007896_leishmaniases	1			D006323_arrest, cardiacs	2
D016751_ET-NANBHS	1	D007948_LEUKEMIA MYELOID ACUTE M 05S	1			D006450_SC Disease, Hemoglobins	2
D016849_herpetic keratitis	1	D007964_leukocytoses	1			D006480_hemorrhagic nephroso nephritis	2
D016878_Syndrome, POEMS	1	D008059_mucopolysaccharidosis type is	1			D006725_hookworm infections	2
D017085_thalassemia alphas	1	D008100_abscesses, livers	1			D006946_hyperinsulinisms	2
D017285_ossificans, polymyositis	1	D008141_lordoses	1			D006949_hyperlipemias	2
D017441_necrobioses	1	D008179_lupus erythematosus, cutaneous, chronics	1			D006975_portal hypertensions	2
D017497_suppurative hidradenitides	1	D008181_nephritis, lupuses	1			D007022_hypotensions	2
D017565_sarcoidosis, pulmonaries	1	D008210_lymphoceles	1			D007079_ileitis	2
D017622_attachment loss, periodontals	1	D008231_lymphocytopenias	1			D007636_keratoacanthomas	2
D017675_CRST Syndromes	1	D008232_diseases, x-linked lymphoproliferatives	1			D007640_keratoconuses	2
D017676_lichen planus, orals	1	D008258_macroglobulinemia, waldenstroms	1			D007752_premature obstetric labors	2
D017728_CD30 Positive Anaplastic Large Cell Lymphomas	1	D008286_syndromes, malabsorptions	1			D007759_inner ear diseases	2
D018226_fibroadenomas	1	D008382_marfans syndromes	1			D007890_leiomyosarcoma, epithelioids	2
D018240_endodermal sinus tumors	1	D008417_mastoiditis	1			D007945_lymphoid leukemias	2
D018241_(pPNET) Peripheral Primitive Neuroectodermal Tumors	1	D008531_megacolons	1			D007948_LEUKEMIA MYELOID ACUTE M 05S	2
D018249_huerthle cell tumors	1	D008583_meningitis, hemophilus influenzae, type bs	1			D008061_lipodystrophy, intestinals	2
D018281_cholangiocellular carcinomas	1	D008590_meningoencephalitis	1			D008105_biliary cholangitis, primaries	2
D018287_large cell carcinomas	1	D008591_acquired myelomeningoceles	1			D008108_liver disease, alcoholics	2
D018305_ganglioneuroblastomas	1	D008831_microcephalies	1			D008113_neoplasms, livers	2
D018307_squamous cell neoplasms	1	D008945_click-murmur syndromes	1			D008199_lymphadenitides	2
D018459_lichen scleroses	1	D009175_mycoplasma infections	1			D008258_macroglobulinemia, waldenstroms	2
D018805_poisonings, bloods	1	D009221_progressive myositis ossificans	1			D008269_macular edemas	2
D018827_carcinoma, lewis lungs	1	D009362_metastasis, neoplasms	1			D008415_mastocytoses	2
D019294_disease, van bogaert-scherer-epsteins	1	D009394_hereditary hematuria syndromes	1			D008527_melanocytic medulloblastomas	2
D019701_hepatitis, chronic deltas	1	D009396_wilms tumor 1S	1			D008531_megacolons	2
D019867_Anti GBM Diseases	1	D009401_nephroses	1			D008590_meningoencephalitis	2
D020019_cysticercosis, brains	1	D009402_nephrosis, lipoids	1			D008944_valve incompetence, mitrals	2
D020083_Syndromes, SAPHOS	1	D009422_neurologic disorders	1			D008946_mitral valve stenoses	2
D020181_OSAHS	1	D009436_tethered cord syndromes	1			D009062_cancers, mouths	2
D020330_bell's palsies	1	D009443_neuritis, sensories	1			D009187_necrotizing myelitides, subacutes	2
D020529_multiple sclerosis, remitting-relapsings	1	D009634_turner's syndrome, males	1			D009188_myelitis, necrotizings	2
D020734_MPTP Induced Experimental Parkinsonisms	1	D009755_nyctalopias	1			D009216_nearsightednesses	2
D021184_hypersensitivities, tree nuts	1	D009902_optic neuritides	1			D009401_nephroses	2
D023521_chlamydia pneumoniae infections	1	D009920_orchitides	1			D009442_neurilemomas	2
D024741_ventricular hypertrophy, familials	1	D009956_ornithoses	1			D009443_neuritis, sensories	2
D024821_metabolic syndromes	1	D010002_recklinghausen disease, bones	1			D009506_mole, skins	2
D027601_polyomavirus infections	1	D010013_osteogenesis imperfecta with blue scleraes	1			D009807_keratocysts	2
D029242_optic atrophy, leber types	1	D010033_otitis medias	1			D009914_fibroses, oral submucous	2
D029481_chronic bronchitis	1	D010198_pancytopenias	1			D010229_paracoccidioidomycoses	2
D030342_single-gene defects	1	D010282_parathyroid neoplasms	1			D010265_monoclonal gammapathies	2
D031901_disease, gestational trophoblastics	1	D010322_infections, parvoviridaes	1			D010267_digitate dermatoses	2
D036101_stem cell transplantation, placental bloods	1	D010489_periarthritides	1			D010307_parotid cancers	2
D036102_stem cell transplantation, peripherals	1	D010490_hemopericardiums	1			D010488_polyarteritis nodosas	2
D044584_carcinoma, ductals	1	D010493_pleuropericarditis	1			D010505_polyserositides, familial paroxysmals	2
D046729_colitis, collagenous	1	D010522_periostitides	1			D010612_pharyngitis	2
D046730_colitis, lymphocytics	1	D010996_pleural effusions	1			D010930_black plagues	2
D049291_seromas	1	D010998_pleurisies	1			D010998_pleurisies	2
D050032_thyroiditides, postpartums	1	D011009_pneumoconioses	1			D011041_poisonings	2
D050171_dyslipoproteinemias	1	D011019_pneumonia, primary atypicals	1			D011051_preparalytic poliomyelitis	2
D051436_renal disease, chronics	1	D011051_preparalytic poliomyelitis	1			D011085_polycystic ovarian syndromes	2
D051677_tumors, malignant fibrohistiocytics	1	D011081_polychondritis, relapsings	1			D011350_ulcerative proctocolitis	2
D051799_delayed graft functions	1	D011125_colus, adenomatous polyposes	1			D011488_deficiencies, proteins	2
D052256_tendonopathies	1	D011350_ulcerative proctocolitis	1			D011657_eosinophilia, pulmonaries	2
D052878_lithiasis, urinaries	1	D011371_hutchinson-gilford syndromes	1			D011778_acute q fevers	2
D054058_coronary syndrome, acutes	1	D011488_deficiencies, proteins	1			D012010_aplasia, erythrocytes	2
D054218_T-ALLS	1	D011547_PHD Ibs	1			D012030_error, refractives	2
D054243_vesicular stomatitis	1	D011654_edema, pulmonaries	1			D012128_ARDSs, Humen	2
D054559_hyperphosphatemias	1	D011666_pulmonary stenoses	1			D012131_respiratory failures	2
D055034_koehlers diseases	1	D011693_purpuras	1			D012208_rhabdomyosarcomas	2
D055728_myeloid metaplasias, agnogenics	1	D011704_pyelonephritis, acute necrotizings	1			D012480_salmonelloses	2
D055744_bronchopulmonary mycosis, allergics	1	D011778_acute q fevers	1			D012512_sarcoma, ewings	2
D055882_nevus, halos	1	D012030_error, refractives	1			D013118_myelopathies	2
D056006_leprosy, multibacillaries	1	D012078_obstructions, renal arteries	1			D013119_spinal cord transections	2
D060426_Receptor Encephalitis, Anti-NMDAS	1	D012140_respiratory tract diseases	1			D013280_mucositis, orals	2
D061387_pneumonias, chlamydials	1	D012167_perforations, retinals	1			D013322_anguilluliases	2
D063926_DRESS Syndromes	1	D012170_retinal vein thromboses	1			D013344_sclerosing leukoencephalitis, subacutes	2
D064090_lymphoma, intraoculars	1	D012206_rhabdomyolyses	1			D013724_teratomas, immatures	2
D065227_TAGHDS	1	D012279_rachitides	1			D013734_Deficiency, DHTRS	2
D065290_Failure, Acute-On-Chronic Liver (ACLF)S	1	D012282_rickettsial diseases	1			D014005_tineas	2
		D012512_sarcoma, ewings	1			D014123_toxoplasmoses	2
		D012592_scleredema diabeticorums	1			D014328_neoplasm, trophoblastics	2
		D012628_dermatitis seborrheicas	1			D014375_tuberculomas	2
		D012806_sideroses	1			D014390_TB Meningitides	2
		D012851_thrombophlebitides, petrous sinuses	1			D014396_tuberculosis, pleurals	2
		D012852_sinus infections	1			D014594_cancer, uterines	2
		D012883_skin ulcers	1			D014766_viremias	2
		D012891_sleep apneas, mixeds	1			D014808_vitamin d deficiencies	2
		D012899_minors, variolas	1			D014987_asialiases	2
		D013119_spinal cord transections	1			D015423_episcleritides	2
		D013168_spondylolistheses	1			D015463_prolymphocytic leukemias	2
		D013276_ulcers, gastrics	1			D015882_acute retinal necroses	2
		D013285_convergent comitant strabismuses	1			D016107_acquired epidermolysis bullosas	2
		D013577_syndromes	1			D016463_sweet syndromes	2
		D013589_syphilitic aortitis	1			D016731_parvovirus b19 infections	2
		D013736_rete testis tumors	1			D016780_malaria, vivaxes	2
		D014069_tonsillitides	1			D016849_herpetic keratitis	2
		D014115_toxemias	1			D016883_ketoacidoses, diabetics	2
		D014125_prenatal toxoplasmoses	1			D017086_anemia, cooley's	2
		D014183_transplantation, xenografts	1			D017091_ischemic colitis	2
		D014277_trigeminal neuralgias, secondaries	1			D017599_tumor, neuroectodermals	2
		D014375_tuberculomas	1			D017728_CD30 Positive Anaplastic Large Cell Lymphomas	2
		D014390_TB Meningitides	1			D018219_sclerosing angiomas	2
		D014401_urogenital tuberculoses	1			D018256_adenomatous polyps	2
		D014424_XO Gonadal Dysgeneses	1			D018269_endometrioid carcinomas	2
		D014435_fevers, typhoids	1			D018278_neuroendocrine carcinomas	2
		D014646_varicoceles	1			D018289_verrucous carcinomas	2
		D014847_vulvitis	1			D018424_cholesteatomas, aurals	2
		D014987_asialiases	1			D018450_progressions, diseases	2
		D015004_yellow fevers	1			D018781_headache, tension-types	2
		D015218_hyperostoses, sternocostoclaviculars	1			D018784_abdominal abscesses	2
		D015299_spondylodiskitides	1			D019449_ileitis, pouches	2
		D015459_T-Cell Leukemia-Lymphomas, HTLV-I-Associateds	1			D020159_Deficiency, ASSES	2
		D015461_leukemias, t-cell prolymphocytics	1			D020315_allergy, rubbers	2
		D015473_M3 ANLLS	1			D020754_SPINOCEREBELLAR ATAXIA TYPE 006S	2
		D015624_myopathic-myasthenic syndrome of lambert-eatons	1			D021181_egg allergies	2
		D015673_chronic fatigue-fibromyalgia syndromes	1			D023981_granulocytic sarcomas	2
		D015715_corneal edemas	1			D024821_metabolic syndromes	2
		D015814_hypotony, oculars	1			D031300_vasculitis, retinals	2
		D015817_ocular infections	1			D045888_cysts, ganglionics	2
		D016038_skin graftings	1			D047508_submassive hepatic necroses	2
		D016040_graftings, lungs	1			D048909_diabetes complications	2
		D016135_schistorrhachis	1			D050171_dyslipoproteinemias	2
		D016378_grafting, tissues	1			D054243_vesicular stomatitis	2
		D016575_hidradenitis	1			D054747_lymphomas, true histiocytics	2
		D016773_new world leishmaniases	1			D055008_pneumoconiosis, coalworker's	2
		D016884_Autoimmune Syndrome Type II, Polyglandulars	1			D055370_injuries, pulmonaries	2
		D016891_Polycystic Kidney Disease, Adult, Type IIS	1			D056586_syndromes, acute chests	2
		D016919_granulomous cerebral cryptococcoses	1			D058527_t-cell lymphomas, enteropathy-associateds	2
		D017093_liver failures	1			D058566_pyogenic sacroiliitides	2
		D017511_pyoderma gangrenosums	1			D065627_pulmonary hypertension, primary, 1S	2
		D017541_false aneurysms	1			D000037_abruptions, placentals	1
		D017544_aortic aneurysm, abdominals	1			D000069279_drug resistant epilepsies	1
		D017675_CRST Syndromes	1			D000069281_Anti PIT 1 Antibody Syndromes	1
		D017676_lichen planus, orals	1			D000070642_TBI (Traumatic Brain Injuries)S	1
		D017681_endocarditis, loeffler's	1			D000071243_zika virus diseases	1
		D017827_Machado Joseph Disease Type IVS	1			D000072659_hypophysitis	1
		D018184_infection, parainfluenza viri	1			D000073618_varicella zoster virus infections	1
		D018232_rhabdomyosarcoma 2S	1			D000075122_smoldering multiple myelomas	1
		D018236_carcinoma, embryonals	1			D000075442_haploidentical transplantations	1
		D018243_teratocarcinomas	1			D000077342_post-lyme disease syndromes	1
		D018256_adenomatous polyps	1			D000080364_choroiditis, multifocals	1
		D018276_medullary carcinomas	1			D000080365_retinochoroiditis, birdshots	1
		D018279_carcinoma, signet ring cells	1			D000081029_pulmonary arterial hypertensions	1
		D018288_oat cell carcinomas	1			D000169_syndromes, acropapulo-vesiculars	1
		D018327_hutchinsons melanotic freckles	1			D000172_Inappropriate GH Secretion Syndrome (Acromegaly)S	1
		D018366_leukocytoclastic angiitides, cutaneous	1			D000326_X ALDS	1
		D018442_Lymphoma, MALTS	1			D000752_anemia, addisons	1
		D018459_lichen scleroses	1			D000754_smoldering leukemias	1
		D018487_left ventricular dysfunctions	1			D001015_syndrome, aortic arches	1
		D018827_carcinoma, lewis lungs	1			D001022_aortic valve insufficiencies	1
		D019214_gingival overgrowths	1			D001024_valve stenoses, aortics	1
		D019339_stains, port-wines	1			D001102_arbovirus infections	1
		D019449_ileitis, pouches	1			D001196_ascaris infections	1
		D019512_alcoholic pancreatitis	1			D001201_ascites	1
		D019522_vaginal discharges	1			D001237_asphyxias	1
		D019585_Hypovolemia, CSFS	1			D001649_bile duct diseases	1
		D019701_hepatitis, chronic deltas	1			D001650_cancer of the bile ducts	1
		D019851_thrombophilias	1			D001845_bone cysts	1
		D019867_Anti GBM Diseases	1			D001847_bone diseases	1
		D020042_kikuchi-fujimoto's diseases	1			D001926_brain deads	1
		D020138_hyperhomocysteinemias	1			D001930_brain injury, focals	1
		D020275_polyradiculoneuropathies, acute inflammatories	1			D001991_bronchitis	1
		D020362_cerebellar syndrome, paraneoplastics	1			D001997_bronchopulmonary dysplasias	1
		D020388_muscular dystrophy, becker's	1			D002181_candidiasis, genital vulvovaginals	1
		D020754_SPINOCEREBELLAR ATAXIA TYPE 006S	1			D002545_encephalopathy, ischemics	1
		D020918_CRPS (Complex Regional Pain Syndromes)S	1			D002575_cervicitis, uterines	1
		D023521_chlamydia pneumoniae infections	1			D002598_cardiomyopathy, chagases	1
		D023981_granulocytic sarcomas	1			D002613_cheilitides	1
		D027601_polyomavirus infections	1			D002764_cholecystitis	1
		D029242_optic atrophy, leber types	1			D002804_chondroblastomas	1
		D029481_chronic bronchitis	1			D002805_calcium pyrophosphate dihydrate depositions	1
		D031901_disease, gestational trophoblastics	1			D002813_chondrosarcomas	1
		D034141_hypoalbuminemias	1			D002820_hydatidiform mole, invasives	1
		D034721_systemic mast-cell diseases	1			D002836_Factor IX Deficiencies	1
		D036102_stem cell transplantation, peripherals	1			D003027_neuralgic migraines	1
		D036982_heel spurs	1			D003229_disease, conjunctivals	1
		D044483_cronkhite-canada syndromes	1			D003234_conjunctivitis, purulents	1
		D046729_colitis, collagenous	1			D003286_contractures	1
		D047508_submassive hepatic necroses	1			D003323_coronary aneurysms	1
		D049291_seromas	1			D003384_infections, coxsackie viri	1
		D049950_hyperparathyroidisms, primaries	1			D003456_undescended testes	1
		D049970_thyroid-associated ophthalmopathies	1			D003536_cystadenocarcinomas	1
		D050033_thyroid, ectopics	1			D003537_cystadenomas	1
		D050171_dyslipoproteinemias	1			D003665_bends	1
		D050197_atheroscleroses	1			D003677_deficiency diseases	1
		D051799_delayed graft functions	1			D003773_plaque, dentals	1
		D052878_lithiasis, urinaries	1			D003803_dentigerous cysts	1
		D053706_typhlitis	1			D003873_dermatitis exfoliative generaliseds	1
		D054039_photo-onycholyses	1			D003925_vascular diseases, diabetics	1
		D054058_coronary syndrome, acutes	1			D003966_diaphyseal dysplasia 1, progressives	1
		D054079_malformations, vasculars	1			D004405_dysenteries, shigella flexneris	1
		D055501_syndrome, macrophage activations	1			D004422_idiopathic torsion dystonias	1
		D055752_small cell lung cancers	1			D004427_disease, otologics	1
		D055985_latent tuberculosis infections	1			D004457_echovirus infections	1
		D056150_acute generalized exanthematous pustuloses	1			D004487_hydrops	1
		D056735_Autoimmune Lymphoproliferative Syndrome, Type IIbs	1			D004605_filariases, malayis	1
		D058070_condition, asymptomatics	1			D004670_viral encephalitis, californias	1
		D058186_acute kidney insufficiencies	1			D004672_japanese b viral encephalitis	1
		D058249_birt-hogg-dub√© syndromes	1			D004692_endarteritides	1
		D058457_trichiases	1			D004749_infections, entamoebas	1
		D060426_Receptor Encephalitis, Anti-NMDAS	1			D004751_enteritides	1
		D062027_linear iga bullous dermatoses	1			D004769_infection, enteroviri	1
		D063371_tympanoscleroses	1			D004806_ependymomas, myxopapillaries	1
		D064726_ER Negative PR Negative HER2 Negative Breast Cancers	1			D004826_epiglottitides	1
		D065627_pulmonary hypertension, primary, 1S	1			D004829_epilepsies, akinetics	1
						D004833_temporal lobe epilepsies	1
						D005199_fanconi's anemias	1
						D005203_farmers lungs	1
						D005254_panleukopenias, felines	1
						D005334_hyperthermias	1
						D005352_fibromuscular dysplasias	1
						D005368_filarioidea infections	1
						D005499_sycoses	1
						D005729_ganglioneuromas	1
						D005764_acid reflux, gastrics	1
						D005767_functional gastrointestinal disorders	1
						D005776_Gaucher Disease, Type IIIS	1
						D005878_hyperbilirubinemia, arias types	1
						D005885_gingival hyperplasias	1
						D005955_Deficiency, GPDS	1
						D006008_diseases, glycogen storages	1
						D006029_glycosurias	1
						D006059_dysgenesis, gonadals	1
						D006099_granulomas	1
						D006105_autosomal recessive chronic granulomatous diseases	1
						D006259_forehead traumas	1
						D006345_septal defect, intraventriculars	1
						D006356_heartburns	1
						D006463_hemolytic uremic syndromes	1
						D006501_hepatic comas	1
						D006558_herpes genitalis	1
						D006566_b virus infections	1
						D006627_congenital megacolons	1
						D006929_conn's syndromes	1
						D006937_hypercholesteremias	1
						D006969_hypersensitivities, type is	1
						D006974_hypertension, malignants	1
						D007003_hypoglycemia, postabsorptives	1
						D007021_hypospadias	1
						D007077_disease, ileals	1
						D007415_obstruction, intestinals	1
						D007443_invagination, intestinals	1
						D007619_syndrome, kartageners	1
						D007642_keratomas	1
						D007724_vulvar lichen sclerosuses	1
						D007732_kwashiorkors	1
						D007835_lassa virus infections	1
						D007871_leg ulcers	1
						D007889_fibroma, uterines	1
						D007897_mucocutaneous leishmaniases	1
						D007906_subluxations, lens	1
						D007922_leptospira canicola infections	1
						D007946_leukemias, mast-cells	1
						D007952_plasma cell leukemias	1
						D008060_lipodystrophies	1
						D008080_dedifferentiated liposarcomas	1
						D008173_pulmonary diseases, obstructives	1
						D008177_lupus vulgarises	1
						D008210_lymphoceles	1
						D008446_injury, maxillofacials	1
						D008532_toxic megacolons	1
						D008554_infections, burkholderia pseudomalleis	1
						D008556_miescher-melkersson-rosenthal granulomatous cheilitis	1
						D008589_infection, meningococcals	1
						D008591_acquired myelomeningoceles	1
						D008679_metaplasias	1
						D008945_click-murmur syndromes	1
						D008949_syringomas, chondroids	1
						D008998_monoclonal gammopathies, benigns	1
						D009069_etat marbres	1
						D009223_PROMM (Proximal Myotonic Myopathy)S	1
						D009335_necrobiosis lipoidicas	1
						D009377_adenopathy, multiple endocrines	1
						D009436_tethered cord syndromes	1
						D009455_neurofibromas	1
						D009464_acoustic tumors	1
						D009508_melanocytic nevis	1
						D009959_cancer of oropharnyxes	1
						D010001_paget disease, bones	1
						D010022_Osteopetrosis, Autosomal Dominant, Type IIS	1
						D010024_osteoporoses	1
						D010031_ear infections	1
						D010034_serous otitis medias	1
						D010040_otospongioses	1
						D010048_corpus luteum cysts	1
						D010144_disease, mammary pagets	1
						D010214_haim monk syndromes	1
						D010235_gangliocytic paragangliomas	1
						D010241_parakeratoses	1
						D010284_fever, paratyphoids	1
						D010302_symptomatic parkinsonisms	1
						D010411_peyronie diseases	1
						D010484_periapical granulomas	1
						D010514_pockets, periodontals	1
						D010787_dermatitis, actinics	1
						D010927_insufficiency, placentals	1
						D011008_streptococcus pneumoniae infections	1
						D011030_spontaneous pneumothoraxes	1
						D011127_polyps	1
						D011129_demyelinating disease, peripheral autoimmunes	1
						D011236_prediabetic states	1
						D011248_pregnancy complications	1
						D011271_ectopic pregnancies	1
						D011371_hutchinson-gilford syndromes	1
						D011469_prostatic diseases	1
						D011470_prostatic hyperplasia, benigns	1
						D011507_proteinurias	1
						D011547_PHD Ibs	1
						D011649_proteinosis, pulmonary alveolars	1
						D011654_edema, pulmonaries	1
						D011705_xanthogranulomatous pyelonephritides	1
						D011842_periapical cysts	1
						D012019_CRPS Type IS	1
						D012163_detachments, retinals	1
						D012206_rhabdomyolyses	1
						D012215_rheumatic nodules	1
						D012279_rachitides	1
						D012466_disease, salivary glands	1
						D012600_scolioses	1
						D012612_tsutsugamushi diseases	1
						D012751_sezary lymphomas	1
						D012769_collapse, circulatories	1
						D012772_endotoxic shocks	1
						D012791_shy-drager syndromes	1
						D012883_skin ulcers	1
						D012891_sleep apneas, mixeds	1
						D012899_minors, variolas	1
						D013036_cryptogenic west syndromes	1
						D013145_spirochaetales infections	1
						D013203_staphylococcus aureus infections	1
						D013272_disease, stomaches	1
						D013577_syndromes	1
						D013584_synovial sarcomas	1
						D013684_telangiectasias	1
						D013705_TMJ Disorders	1
						D013896_thoracic diseases	1
						D013922_thrombocythemias	1
						D013984_tick infestations	1
						D014062_tongue cancers	1
						D014063_plicata, linguas	1
						D014115_toxemias	1
						D014245_trichomoniases	1
						D014382_skin tuberculoses	1
						D014406_tularemias	1
						D014718_1s, vesicoureteral refluxes	1
						D014901_Infection, WNVS	1
						D015004_yellow fevers	1
						D015009_yersinia enterocolitica infections	1
						D015047_zoonotic infections	1
						D015163_superinvasion, microbials	1
						D015175_PRL-Secreting Pituitary Adenomas	1
						D015207_coxarthroses	1
						D015417_HMSN Type VIIs	1
						D015435_lupus profunduses	1
						D015439_leprosies, borderlines	1
						D015461_leukemias, t-cell prolymphocytics	1
						D015490_HTLV-I Infections	1
						D015491_HTLV WII INFECTIONS	1
						D015508_nasal blockages	1
						D015529_Choledochal Cyst, Type IIIS	1
						D015614_histiocytoses	1
						D015616_histiocytosis, non-langerhans-cells	1
						D015624_myopathic-myasthenic syndrome of lambert-eatons	1
						D015673_chronic fatigue-fibromyalgia syndromes	1
						D016038_skin graftings	1
						D016066_effusions, malignant pleurals	1
						D016135_schistorrhachis	1
						D016378_grafting, tissues	1
						D016381_transplantation, islands of langerhans	1
						D016400_lymphoma, immunoblastic, large cells	1
						D016472_motor neuron disease, familials	1
						D016535_bronchial hyperreactivities	1
						D016583_enzootic bovine leukoses	1
						D016586_granular cell tumors	1
						D016603_eosinophilia-myalgia syndromes	1
						D016657_amyloid angiopathy, cerebrals	1
						D016750_syndrome, startles	1
						D016751_ET-NANBHS	1
						D016774_diffuse cutaneous leishmaniases	1
						D016873_infection, e chaffeenses	1
						D016893_carotid artery plaques	1
						D017093_liver failures	1
						D017096_transmissible dementias	1
						D017202_ischemic heart diseases	1
						D017241_MELAS	1
						D017243_Syndrome, MERRFS	1
						D017282_tick-borne diseases	1
						D017359_HELLP Syndromes	1
						D017496_hypomelanoses	1
						D017514_pityriasis lichenoides, chronics	1
						D017542_ruptured aneurysms	1
						D017573_HECKS DIS	1
						D017622_attachment loss, periodontals	1
						D017719_diabetic foots	1
						D017726_cytomegaloviral retinitis	1
						D017731_lymphomatoid papuloses	1
						D017824_bone cyst, aneurysmals	1
						D018088_MDR Tuberculoses	1
						D018184_infection, parainfluenza viri	1
						D018194_adenomyomas	1
						D018212_giant cell tumor of bones	1
						D018226_fibroadenomas	1
						D018236_carcinoma, embryonals	1
						D018237_germinomas	1
						D018240_endodermal sinus tumors	1
						D018250_acrospiroma, eccrines	1
						D018268_adrenocortical carcinomas	1
						D018287_large cell carcinomas	1
						D018303_gangliogliomas, benigns	1
						D018306_neurocytomas	1
						D018307_squamous cell neoplasms	1
						D018317_nerve sheath neoplasms	1
						D018319_MPNSTS	1
						D018327_hutchinsons melanotic freckles	1
						D018328_melanoma, amelanotics	1
						D018354_o'nyong-nyong virus infections	1
						D018357_infections, respiratory syncytial viri	1
						D018366_leukocytoclastic angiitides, cutaneous	1
						D018442_Lymphoma, MALTS	1
						D018487_left ventricular dysfunctions	1
						D018677_teeth injuries	1
						D018778_infections, hantaviri	1
						D018883_strokes, heats	1
						D019190_iron overloads	1
						D019283_necrosis, pancreatics	1
						D019294_disease, van bogaert-scherer-epsteins	1
						D019339_stains, port-wines	1
						D019896_ALPHA ANTITRYPSIN DEFICIENCY 01S	1
						D020019_cysticercosis, brains	1
						D020042_kikuchi-fujimoto's diseases	1
						D020277_inflammatory polyradiculopathies, chronics	1
						D020338_peripheral vestibulopathy, acutes	1
						D020361_neurologic syndromes, paraneoplastics	1
						D020363_encephalitides, paraneoplastic limbics	1
						D020370_knee osteoarthritis	1
						D020388_muscular dystrophy, becker's	1
						D020852_polyradiculopathies, lymes	1
						D021184_hypersensitivities, tree nuts	1
						D023341_chills	1
						D024801_tauopathies	1
						D025241_spondylarthritis	1
						D028243_Amyloidosis VIs	1
						D031954_choriocarcinoma, non-gestationals	1
						D034062_familial fatal, insomnias	1
						D034141_hypoalbuminemias	1
						D036101_stem cell transplantation, placental bloods	1
						D045169_SARS (Severe Acute Respiratory Syndrome)S	1
						D045745_limited sclerodermas	1
						D046729_colitis, collagenous	1
						D047928_births, preterms	1
						D052016_mucositis	1
						D054446_Primary Cutaneous CD30-positive Large T-Cell Lymphomas	1
						D054752_sarcomas, langerhans cells	1
						D054880_AGA Deficiencies	1
						D054969_dysautonomia, primaries	1
						D055623_actinic keratoses	1
						D055882_nevus, halos	1
						D055963_NSAID-induced Asthmas	1
						D055985_latent tuberculosis infections	1
						D056266_mendes de costa syndromes	1
						D056486_acute liver injury, drug-induceds	1
						D057066_normal tension glaucomas	1
						D057765_esophagitis, eosinophilic chronics	1
						D057767_disease, kashin-becks	1
						D057772_injuries, vascular systems	1
						D058226_plaques, atherosclerotics	1
						D058246_prehypertensions	1
						D058457_trichiases	1
						D058625_chronic liver failures	1
						D058866_fracture, osteoporotics	1
						D059407_pingueculas	1
						D060368_lobomycoses	1
						D060586_disseminated trichosporonoses	1
						D062027_linear iga bullous dermatoses	1
						D063371_tympanoscleroses	1
						D064726_ER Negative PR Negative HER2 Negative Breast Cancers	1
						D065306_corneal injuries	1

## Sheet: Table5
Table5: List of transplantation, its associated diseases along with pre and post complications infroamation.
Transplantion/associated conditions	Count
D006086_graft-vs-host diseases	1268
D012008_relapses	698
D007938_leucocythaemias	520
D009369_malignancies	455
D019337_hematological neoplasms	384
D000741_aplastic anaemias	381
D016377_grafting, organs	351
D015470_leukemia, myeloid, acute, m1S	343
D002102_corpses	294
D016031_liver transplants	281
D007239_infection and infestations	274
D015464_Leukemia, Myelogenous, Chronic, BCR-ABL Positives	233
D004194_diseases	204
D054198_Childhood ALLS	195
D014184_grafting, allogeneics	190
D016027_graftings, hearts	177
D009190_myelodysplasias, hematopoetics	166
D003643_death, cardiacs	121
D016040_graftings, lungs	108
D016039_keratoplasties	85
D006402_disease, bloods	81
D016511_omenn syndromes	79
D013577_syndromes	77
D007511_ischemias	75
D014947_wounds and injuries	73
D014777_virus infections	70
D008223_reticulolymphosarcomas	68
D017086_anemia, cooley's	63
D001327_disease, autoimmunes	62
D000755_sickle cell disorders	61
D008545_melanoma, malignants	52
D013789_thalassemias	50
D009101_myelomas, plasma-cells	44
D007676_renal failure, end-stages	42
D007249_inflammations	41
D008228_NONHODGKIN LYMPHOMAS	38
D005199_fanconi's anemias	36
D009336_necroses	36
D001989_constrictive bronchiolitis	32
D005355_fibroses	31
D016378_grafting, tissues	30
D006526_PT-NANBHS	29
D051799_delayed graft functions	29
D003586_cytomegalovirus infections	28
D030342_single-gene defects	27
D003141_disease, communicables	26
D006470_hemorrhages	26
D008107_liver dysfunctions	25
D008232_diseases, x-linked lymphoproliferatives	25
D009503_neutropenias	25
D014923_eczema thrombocytopenia immunodeficiency syndromes	25
D006689_mixed cellularity hodgkin's lymphomas	24
D015451_Lymphoplasmacytoid Lymphomas, CLLS	24
D013180_strains	22
D051437_renal failures	21
D000080983_failure, bone marrows	19
D001752_crises, blasts	19
D013921_thrombopenias	19
D009894_opportunistic infections	18
D014766_viremias	18
D016035_grafting, pancreas	18
D005921_glomerulonephritis	17
D006505_hepatitis	17
D006509_hepatitis bs	17
D011014_lobar pneumonias	17
D003922_DIABETES MELLITUS TYPE 01S	16
D006973_blood pressures, highs	16
D016393_lymphoma, b cells	16
D006105_autosomal recessive chronic granulomatous diseases	15
D017563_lung diseases, interstitials	15
D020031_EBV Infections	15
D055728_myeloid metaplasias, agnogenics	15
D007951_leukemias, myelogenous	14
D018450_progressions, diseases	14
D000753_anemias, refractories	13
D007251_influenzas, humen	13
D018365_residual neoplasms	13
D051359_primary hemophagocytic lymphohistiocytoses	13
D002292_carcinoma, renal cells	12
D013742_infections, clostridium tetanis	12
D015459_T-Cell Leukemia-Lymphomas, HTLV-I-Associateds	12
D002277_carcinomatoses	11
D003920_diabetes mellituses	11
D005334_hyperthermias	11
D008059_mucopolysaccharidosis type is	11
D011127_polyps	11
D018805_poisonings, bloods	11
D065227_TAGHDS	11
D001172_arthritis, rheumatoids	10
D003324_arteriosclerosis, coronaries	10
D006453_hemoglobinopathies	10
D010022_Osteopetrosis, Autosomal Dominant, Type IIS	10
D011507_proteinurias	10
D054429_myelomonocytic leukemia, juveniles	10
D005922_IGA Nephropathies	9
D006561_herpes simplexes	9
D009447_neuroblastomas	9
D016399_lymphoma, t-cells	9
D000081207_primary antibody deficiency disorders	8
D001943_tumors, breasts	8
D006432_pigmentary cirrhoses	8
D007154_immune system diseases	8
D007246_infertilities	8
D009181_fungal infections	8
D015209_sclerosing cholangitis	8
D016038_skin graftings	8
D016410_cutaneous t cell lymphomas	8
D019190_iron overloads	8
D019693_autoimmune hepatitides	8
D051436_renal disease, chronics	8
D001228_infection, aspergilluses	7
D001424_bacterial infections	7
D001988_bronchiolitides	7
D004487_hydrops	7
D006506_infectious hepatitis	7
D007674_kidney diseases	7
D008105_biliary cholangitis, primaries	7
D008224_lymphomas, nodular histiocytics	7
D009157_Myasthenia Gravis, MuSKS	7
D015458_LYMPHOCYTIC LEUKEMIA A TS	7
D020521_CVA (Cerebrovascular Accident)S	7
D029503_anemia, diamond blackfans	7
D000073617_TRALIS	6
D000326_X ALDS	6
D000743_haemolytic anaemias	6
D001926_brain deads	6
D002609_chediak higashi syndromes	6
D002644_chickenpox	6
D006111_basedow's diseases	6
D006331_heart disorders	6
D006333_heart decompensations	6
D008010_lichen planuses	6
D008661_inborn errors metabolisms	6
D009362_metastasis, neoplasms	6
D010198_pancytopenias	6
D011565_pustulosis palmaris et plantarises	6
D012010_aplasia, erythrocytes	6
D012878_cancer of skins	6
D013167_spondylitis, rheumatoids	6
D000080424_cytokine release syndromes	5
D000361_hypogammaglobulinemias	5
D001168_polyarthritis	5
D002446_celiac diseases	5
D003371_coughs	5
D006528_carcinoma, liver cells	5
D012512_sarcoma, ewings	5
D014652_vascular diseases	5
D015212_inflammatory bowel diseases	5
D015433_heymann nephritis	5
D016532_Mucopolysaccharidosis Type IIS	5
D019698_hepatitis c, chronics	5
D055370_injuries, pulmonaries	5
D000312_hyperplasia, congenital adrenals	4
D000740_anemias	4
D001201_ascites	4
D002311_Cardiomyopathy, Dilated, CMD1AS	4
D002318_disease, cardiovasculars	4
D003556_cystitis	4
D003967_diarrheas	4
D004062_Syndrome, VCFS	4
D004211_coagulopathy, consumptions	4
D004314_47,XY,+21S	4
D004417_dyspneas	4
D004660_inflammation, brains	4
D005923_hyalinosis, segmentals	4
D006467_Factor VIII Deficiency, Congenitals	4
D006504_hepatic veno occlusive diseases	4
D006562_shingles	4
D006967_hypersensitivities	4
D007945_lymphoid leukemias	4
D007948_LEUKEMIA MYELOID ACUTE M 05S	4
D008103_cirrhosis, livers	4
D008171_lung diseases	4
D008180_lupus erythematosus disseminatuses	4
D008659_thesaurismoses	4
D009103_MS (Multiple Sclerosis)S	4
D009196_disorder, myeloproliferatives	4
D009202_cardiomyopathies, secondaries	4
D009404_syndrome, nephrotics	4
D010051_ovary neoplasms	4
D010190_cancer, pancreatics	4
D011183_postoperative complications	4
D011225_EPH Toxemias	4
D012131_respiratory failures	4
D012173_retinitis	4
D012871_skin diseases	4
D013274_cancers, stomaches	4
D013927_thromboses	4
D014657_vasculitis	4
D014820_vitiligos	4
D015427_reperfusion damages	4
D015448_LYMPHOCYTIC LEUKEMIA A BS	4
D015658_HIV Coinfections	4
D016553_thrombocytopenic purpuras, idiopathics	4
D018149_glucose tolerance, impaireds	4
D020522_lymphomas, mantle-zones	4
D050197_atheroscleroses	4
D053632_SCID, X-Linkeds	4
D063986_allografting, vascularized composites	4
D064420_adverse drug events	4
D000072742_infections, invasive fungals	3
D000073296_noninfectious diseases	3
D000230_adenocarcinoma, basal cells	3
D000686_amyloidoses	3
D000860_oxygen deficiencies	3
D001161_arterioscleroses	3
D002051_leukemia, lymphocytic, l3S	3
D002908_illness, chronics	3
D003093_inflammatory bowel disease, ulcerative colitis types	3
D003110_colonic neoplasms	3
D003424_ileitis, regionals	3
D003550_pancreas fibrocystic diseases	3
D003876_neurodermatitis, disseminateds	3
D004342_hypersensitivities, drugs	3
D004915_MYELOID LEUKEMIA ACUTE M 06S	3
D005208_fasciitides	3
D005776_Gaucher Disease, Type IIIS	3
D006099_granulomas	3
D006356_heartburns	3
D006450_SC Disease, Hemoglobins	3
D006521_chronic persistent hepatitides	3
D007690_disease, polycystic kidneys	3
D007968_JC Polyomavirus Encephalitis	3
D008231_lymphocytopenias	3
D008457_measles	3
D009396_wilms tumor 1S	3
D010272_infection, parasitics	3
D010490_hemopericardiums	3
D011051_preparalytic poliomyelitis	3
D011248_pregnancy complications	3
D011704_pyelonephritis, acute necrotizings	3
D012208_rhabdomyosarcomas	3
D012279_rachitides	3
D012516_osteosarcomas	3
D012595_scleroderma, systemics	3
D012598_scleroses	3
D012859_sjogren's syndromes	3
D013163_enlarged spleens	3
D013262_stevens-johnson syndromes, drug-induceds	3
D014605_uveitides	3
D015473_M3 ANLLS	3
D015477_leukemias, chronic myelomonocytics	3
D016470_bacteremias	3
D016638_illnesses, criticals	3
D019867_Anti GBM Diseases	3
D023341_chills	3
D023981_granulocytic sarcomas	3
D025063_chromosome disorder, autosomals	3
D052016_mucositis	3
D054098_thrombocytopenias, neonatal alloimmunes	3
D054990_idiopathic pulmonary fibroses	3
D055031_graft dysfunction, primaries	3
D057049_thrombotic microangiopathies	3
D058186_acute kidney insufficiencies	3
D060585_fusarium infections	3
D000026_habitual abortions	2
D000081003_shwachman diamond syndromes	2
D000163_syndromes, acquired immunodeficiencies	2
D000380_granulocytopenias	2
D000744_autoimmune hemolytic anemias	2
D001733_bites	2
D002057_chemical burns	2
D002177_candidiases	2
D002294_epidermoid carcinomas	2
D002761_cholangitides	2
D003251_constriction, pathologicals	2
D003699_hepatitis, deltas	2
D003711_Clinically Isolated Syndrome, CNS Demyelinatings	2
D003924_NIDDMS	2
D003928_glomerulosclerosis, diabetics	2
D004165_corynebacterium diphtheriae infections	2
D004485_eczemas	2
D004673_POSTVACCINAL ENCEPHALOMYELITIS	2
D004890_erythemas	2
D004938_neoplasm, esophageals	2
D005198_Glycogen Storage Disease XIS	2
D005767_functional gastrointestinal disorders	2
D005910_mixed gliomas	2
D006457_paroxysmal hemoglobinurias	2
D006463_hemolytic uremic syndromes	2
D006620_intertrochanteric fractures	2
D006943_postprandial hyperglycemias	2
D006949_hyperlipemias	2
D006965_hyperplasias	2
D007952_plasma cell leukemias	2
D008100_abscesses, livers	2
D008108_liver disease, alcoholics	2
D008113_neoplasms, livers	2
D008175_neoplasm, pulmonaries	2
D008181_nephritis, lupuses	2
D008216_encephalomyelitis, lymphocytic choriomeningitis viri	2
D008218_lymphocytoses	2
D008527_melanocytic medulloblastomas	2
D008581_meningitis	2
D008590_meningoencephalitis	2
D009083_mucopolysaccharidoses	2
D009087_ARSB Deficiencies	2
D009107_parotitis, epidemics	2
D009182_mycosis fungoides	2
D009220_myopathies, inflammatories	2
D009358_congenital, hereditary, and neonatal diseases and abnormalities	2
D009461_signs, neurologics	2
D010024_osteoporoses	2
D010335_pathologic processes	2
D010392_foliaceus, pemphiguses	2
D010493_pleuropericarditis	2
D010996_pleural effusions	2
D011697_thrombopenic purpura, thrombotics	2
D012141_respiratory infection, uppers	2
D012514_kaposis sarcomas	2
D012769_collapse, circulatories	2
D013915_Glycoprotein Complex IIb IIIa, Deficiency Ofs	2
D014123_toxoplasmoses	2
D014456_ulcers	2
D014511_uremias	2
D014946_wound infections	2
D015179_neoplasm, colorectals	2
D015352_dry eye, evaporatives	2
D015452_Pre-B ALLS	2
D016411_lymphoma, t cell, peripherals	2
D016849_herpetic keratitis	2
D017202_ischemic heart diseases	2
D017681_endocarditis, loeffler's	2
D018268_adrenocortical carcinomas	2
D018281_cholangiocellular carcinomas	2
D018549_cryptogenic organizing pneumonias	2
D019694_hepatitis b virus infection, chronics	2
D020159_Deficiency, ASSES	2
D025242_marie-strumpell spondylitis	2
D027601_polyomavirus infections	2
D050031_syndromes, hashimoto's	2
D054078_mevalonicacidurias	2
D065766_Toxin-Associated HUS, Non-Shiga-Likes	2
D000013_congenital defects	1
D000038_abscesses	1
D000067562_disorder, later onsets	1
D000073496_debilities	1
D000075122_smoldering multiple myelomas	1
D000075902_clinical deteriorations	1
D000077192_adenocarcinomas, lungs	1
D000077260_somnolences	1
D000077273_papillary thyroid carcinomas	1
D000077428_GATA2 Deficiencies	1
D000079263_preventable disease, vaccines	1
D000138_acidoses	1
D000224_primary adrenocortical insufficiencies	1
D000257_adenoviridae infections	1
D000505_male pattern alopecias	1
D001167_arterial inflammations	1
D001249_bronchial asthmas	1
D001259_limb ataxias	1
D001281_atrial fibrillations, paroxysmals	1
D001855_marrow diseases, bones	1
D001922_abscess, brains	1
D001927_Intracranial CNS Disorders	1
D001986_bronchial spasms	1
D001987_bronchiectases	1
D001996_bronchial pneumonias	1
D002056_burns	1
D002280_basal cell carcinomas	1
D002386_lens opacities	1
D002493_CNS Diseases	1
D002543_intracerebral hemorrhages	1
D002561_vascular disorder, intracranials	1
D002583_neoplasms, cervixes	1
D002822_choriocarcinomas	1
D003092_colitides	1
D003318_leukomas	1
D003320_keratitis, ulceratives	1
D003327_disease, coronaries	1
D003414_crigler najjar syndromes	1
D003428_health care associated infections	1
D003449_cryoglobulinemias	1
D003681_dehydrations	1
D003877_contact hypersensitivities	1
D004240_diverticuloses	1
D004381_duodenal ulcers	1
D004401_scanning dysarthrias	1
D004404_dysentery, amoebics	1
D004476_ectodermal dysplasia, hidrotics	1
D004679_encephalomyelitis, inflammatories	1
D004802_eosinophilias	1
D004819_disease, lewandowsky-lutzs	1
D004935_esophageal diseases	1
D004940_esophageal stenoses	1
D005128_eye diseases	1
D005221_fatigues	1
D005335_unknown origin fevers	1
D005770_cancers, gastrointestinals	1
D005891_gingivitis	1
D005909_Grade IV Astrocytomas	1
D006013_Type VI, Glycogenoses	1
D006327_dissociation, auriculo-ventriculars	1
D006330_defects, congenital hearts	1
D006469_hemoptyses	1
D006472_oral hemorrhages	1
D006529_hepatomegalies	1
D006566_b virus infections	1
D006932_hyperbilirubinemias	1
D006937_hypercholesteremias	1
D006942_hyperimmunoglobulinemias	1
D006968_Hypersensitivity, Type IVS	1
D006976_pulmonary hypertensions	1
D006980_hyperthyroids	1
D006996_hypocalcemias	1
D007003_hypoglycemia, postabsorptives	1
D007010_hyponatremias	1
D007011_idiopathic hypoparathyroidisms	1
D007022_hypotensions	1
D007037_TSH Deficiencies	1
D007177_SIADHS	1
D007238_infarcts	1
D007565_jaundice, hemolytics	1
D007637_keratoconjunctivitides	1
D007638_sicca, keratoconjunctivitis	1
D007640_keratoconuses	1
D007680_kidney neoplasms	1
D007752_premature obstetric labors	1
D007898_leishmaniasis, viscerals	1
D007918_hansen's diseases	1
D007964_leukocytoses	1
D007966_ARSA Deficiencies	1
D008179_lupus erythematosus, cutaneous, chronics	1
D008268_degeneration, maculars	1
D008288_marsh fevers	1
D008382_marfans syndromes	1
D008415_mastocytoses	1
D008679_metaplasias	1
D008947_sharp syndromes	1
D009081_Type III Mucolipidoses	1
D009085_GALNS Deficiencies	1
D009091_mucormycoses	1
D009102_multiple organ failures	1
D009123_tone poor, muscles	1
D009135_muscular diseases	1
D009136_myodystrophicas	1
D009188_myelitis, necrotizings	1
D009303_nasopharyngeal neoplasms	1
D009373_embryonal cancers	1
D009394_hereditary hematuria syndromes	1
D009422_neurologic disorders	1
D009436_tethered cord syndromes	1
D009617_cutaneous nocardiosis, primaries	1
D009798_glaucoma, suspects	1
D010013_osteogenesis imperfecta with blue scleraes	1
D010019_osteomyelitis	1
D010020_kienbock's diseases	1
D010033_otitis medias	1
D010265_monoclonal gammapathies	1
D010322_infections, parvoviridaes	1
D010390_ocular cicatricial pemphigoids	1
D010391_pemphigoids	1
D010494_constrictive pericarditides	1
D010510_periodontal diseases	1
D010523_PNS (Peripheral Nervous System) Diseases	1
D010787_dermatitis, actinics	1
D011041_poisonings	1
D011087_vera, polycythemia rubas	1
D011654_edema, pulmonaries	1
D011658_alveolitis, fibrosings	1
D011668_veno-occlusive diseases, pulmonaries	1
D011693_purpuras	1
D012175_retinoblastomas	1
D012216_rheumatic diseases	1
D012507_besnier boeck diseases	1
D012509_sarcoma, epithelioids	1
D012640_convulsion, non epileptics	1
D012734_differentiation disorder, sexes	1
D012772_endotoxic shocks	1
D012778_syndrome, short bowels	1
D012793_sialadenitides, irradiation-induceds	1
D013119_spinal cord transections	1
D013166_spondylitis	1
D013217_starvations	1
D013285_convergent comitant strabismuses	1
D013479_superior vena cava syndromes	1
D013575_syncope, convulsives	1
D013724_teratomas, immatures	1
D013922_thrombocythemias	1
D013959_disease, thyroids	1
D013967_lymphomatous thyroiditides	1
D014141_trachomas	1
D014382_skin tuberculoses	1
D014390_TB Meningitides	1
D014438_brill's diseases	1
D014552_tract infection, urinaries	1
D014606_anterior uveitides	1
D014615_vaccinias	1
D014860_verrucas	1
D014890_granulomatosis with polyangiitides	1
D015223_disease, wolman's	1
D015228_hypertriglyceridemias	1
D015266_merkel cell carcinomas	1
D015479_MYELOID LEUKEMIA ACUTE M 04S	1
D015746_abdominal pains	1
D015783_irideremias	1
D016108_cockayne-touraine diseases	1
D016400_lymphoma, immunoblastic, large cells	1
D016463_sweet syndromes	1
D016464_lysosomal storage diseases	1
D016469_fungemias	1
D016491_vascular disease, peripherals	1
D016538_GUSB Deficiencies	1
D016649_FMR1 Related Primary Ovarian Insufficiencies	1
D016893_carotid artery plaques	1
D017074_immunodeficiencies, common variables	1
D017092_Deficiency of Uroporphyrinogen III Synthases	1
D017093_liver failures	1
D017098_deficiency, igas	1
D017114_acute hepatic failures	1
D017285_ossificans, polymyositis	1
D017436_anosmic hypogonadisms	1
D017676_lichen planus, orals	1
D017695_injury, soft tissues	1
D017728_CD30 Positive Anaplastic Large Cell Lymphomas	1
D018192_lymphangiomyomatoses	1
D018197_hepatoblastomas	1
D018232_rhabdomyosarcoma 2S	1
D018370_deficiency syndrome, leukocyte-adhesions	1
D018410_bacterial pneumonias	1
D018442_Lymphoma, MALTS	1
D018746_syndrome, sepses	1
D018934_gangrene, fournier's	1
D019636_neurodegenerative diseases	1
D019838_neck injuries	1
D019871_dyskeratosis congenita, x linkeds	1
D019896_ALPHA ANTITRYPSIN DEFICIENCY 01S	1
D020244_Infarcts, MCAS	1
D020275_polyradiculoneuropathies, acute inflammatories	1
D020300_brain hemorrhages	1
D020388_muscular dystrophy, becker's	1
D020528_multiple sclerosis, progressive relapsings	1
D028361_deficiency, respiratory chains	1
D030361_HPV Infections	1
D034801_mastocytomas	1
D035583_rare diseases	1
D043183_mucous colitis	1
D045743_systemic scleroses, diffuses	1
D045822_intestinal volvuluses	1
D047508_submassive hepatic necroses	1
D049291_seromas	1
D050171_dyslipoproteinemias	1
D050723_torsion fractures	1
D051346_mobility limitations	1
D053306_HIGM2 Syndromes	1
D053358_Syndromes, CSTS	1
D053713_azoospermias	1
D054058_coronary syndrome, acutes	1
D054218_T-ALLS	1
D054243_vesicular stomatitis	1
D054403_leukemia, b-cell prolymphocytics	1
D054556_venous thromboembolisms	1
D054747_lymphomas, true histiocytics	1
D055577_ceramidase deficiencies	1
D055623_actinic keratoses	1
D055744_bronchopulmonary mycosis, allergics	1
D055953_polyangiitis, microscopics	1
D056586_syndromes, acute chests	1
D056647_vasculitis, systemics	1
D057772_injuries, vascular systems	1
D058070_condition, asymptomatics	1
D058226_plaques, atherosclerotics	1
D058345_infection, subclinicals	1
D058365_invasive candidiases	1
D058625_chronic liver failures	1
D058922_Inflammatory Breast Cancer (IBC)S	1
D060085_mixed infections	1
D063926_DRESS Syndromes	1
D065306_corneal injuries	1

## Sheet: Table6
Table6: Details of SNPs annoated based on Ensemble
SNPs	Frequency	Gene_name	SNP_location
rs9277535	302	HLA-DP	3_prime_UTR_variant
rs3077	293	HLA-DP	3_prime_UTR_variant
rs1063320	140	NA	3_prime_UTR_variant
rs7453920	136	HLA-DQB2	intron_variant
rs2856718	122	HLA-DQB1,HLA-DQA2	regulatory_region_variant
rs66554220	80	NA	NULL
rs371194629	70	NA	3_prime_UTR_variant
rs2476601	65	AP4B1-AS1,PTPN22	missense_variant
rs9380142	65	NA	3_prime_UTR_variant
rs3135388	60	HLA-DRB1	intergenic_variant
rs9277534	59	NA	3_prime_UTR_variant
rs9275572	58	HLA-DQB1,HLA-DQA2	intergenic_variant
rs12979860	55	IFNL3,IFNL4	intron_variant
rs9264942	54	PSORS1C1,NFKBIL1,HLA-C,MICB	intron_variant
rs9275319	49	HLA-DQ	intergenic_variant
rs30187	47	ERAP1	missense_variant
rs8099917	46	IFNL3	intergenic_variant
rs9272143	43	HLA-DRB1	intron_variant
rs3117027	41	HLA-DPB2	intron_variant
rs1264457	40	HLA-E	missense_variant
rs1800629	39		regulatory_region_variant
rs7574865	39	STAT4	intron_variant
rs1610696	38	NA	3_prime_UTR_variant
rs2076530	38	BTNL2	missense_variant
rs1710	37	NA	3_prime_UTR_variant
rs9277542	33	NA	3_prime_UTR_variant
rs1707	32	NA	3_prime_UTR_variant
rs2187668	32	HLA-DQA1	intron_variant
rs2281388	32	HLA,DPB1	non_coding_transcript_exon_variant
rs17179101	30	NA	3_prime_UTR_variant
rs2395029	29	MCCD1,BAT1,TNF,LTB,HCP5,MICB	non_coding_transcript_exon_variant
rs4282438	28	HLA-DPB2	intron_variant
rs10484554	27	HLA-C	intron_variant
rs67384697	27	NA	3_prime_UTR_variant
rs2395185	26	HLA-DRA,HLA-DRB5	intron_variant
rs3087243	25	CTLA4	intergenic_variant
rs27044	24	ERAP1	stop_gained
rs67841474	24	NA	frameshift_variant
rs16944	23	IL1B	intergenic_variant
rs3087456	23	CIITA	intron_variant
rs3129882	23	HLA-DRA	intron_variant
rs27524	22	ERAP1	intron_variant
rs9272346	22	HLA-DQA1	intron_variant
rs689	21	INS	splice_region_variant
rs7903146	21		intron_variant
rs3128917	20	NA	non_coding_transcript_exon_variant
rs3130542	20	HLA-C	intergenic_variant
rs3135021	20	NA	intron_variant
rs3212227	20	IL12B	3_prime_UTR_variant
rs7775228	20	HLA-DQB1	TF_binding_site_variant
rs9277378	20	HLA-DPB1	intron_variant
rs10484561	19		intergenic_variant
rs12191877	19	RPL3P2,WASF5P	intron_variant
rs2516448	19		intron_variant
rs2844573	19	DHFRP2,HLA-S	intron_variant
rs6457617	19	HLA-DQB1,HLA-DQA2	intergenic_variant
rs9468925	19	HLA	intron_variant
rs1632947	18	NA	intergenic_variant
rs9275596	18	HLA-DQB1,HLA-DQA2	regulatory_region_variant
rs10050860	17	NA	missense_variant
rs1051792	17	NA	splice_acceptor_variant
rs17179108	17	NA	3_prime_UTR_variant
rs2076529	17		synonymous_variant
rs231775	17	CTLA4	missense_variant
rs2647012	17	HLA-DQB1,HLA-DQA2	intergenic_variant
rs26653	17	NA	missense_variant
rs1694129	16	NA	intergenic_variant
rs2816316	16	RGS1	intron_variant
rs6897932	16	IL7R	missense_variant
rs7192	16	HLA-DRA	missense_variant
rs9366816	16	HLA-DPA3	intron_variant
rs9958628	16	NA	intron_variant
rs12980275	15	IL28B	intergenic_variant
rs17482078	15	ERAP1	missense_variant
rs2040410	15	NA	intron_variant
rs2287987	15	NA	missense_variant
rs28383172	15	NA	intron_variant
rs4774	15	CIITA	missense_variant
rs9272105	15	HLA-DRB1,HLA-DQA1	intron_variant
rs1063478	14	NA	missense_variant
rs11711054	14	NA	intergenic_variant
rs1704	14	NA	NULL
rs1799964	14		regulatory_region_variant
rs2070600	14	AGER	missense_variant
rs2596542	14	MICA	regulatory_region_variant
rs3129878	14	NRxNR	intron_variant
rs3184504	14		missense_variant
rs4664308	14	LY75,ITGB6,PLA2R1,RBMS1	intron_variant
rs7454108	14		regulatory_region_variant
rs9277952	14	intergenic	intergenic_variant
rs12333226	13	NA	intron_variant
rs12722489	13		intron_variant
rs17830558	13	PLA2R1	intron_variant
rs1811197	13	NA	intergenic_variant
rs20541	13	IL13	missense_variant
rs2228391	13	HLA	missense_variant
rs2596487	13	NA	non_coding_transcript_exon_variant
rs2844724	13	NA	regulatory_region_variant
rs2858881	13	NA	intergenic_variant
rs660895	13	HLA-DRB1	intron_variant
rs9263726	13	NA	missense_variant
rs1063355	12	HLA-DQB1	3_prime_UTR_variant
rs11209026	12	IL23R	missense_variant
rs16375	12	NA	3_prime_UTR_variant
rs29268645	12	NA	NULL
rs3129294	12	NA	intron_variant
rs361525	12	NA	regulatory_region_variant
rs368234815	12	NA	frameshift_variant
rs3920	12	NA	3_prime_UTR_variant
rs41268896	12	c6orf10	intron_variant
rs41557518	12	NA	frameshift_variant
rs6903608	12	HLA-DRB9,HLA-DRB5	intron_variant
rs738409	12	PNPLA3	missense_variant
rs9273349	12	HLA-DQA1,HLA-DQB1	regulatory_region_variant
rs1233331	11	NA	3_prime_UTR_variant
rs1233334	11	NA	intron_variant
rs2104286	11	IL2RA	intron_variant
rs213210	11	NA	regulatory_region_variant
rs228388	11	NA	intron_variant
rs2395309	11	NA	regulatory_region_variant
rs2524094	11	NA	intron_variant
rs6457110	11	HCG2P6	intron_variant
rs9268853	11	HLA-DRB9,HLA-DRB5	intron_variant
rs1051336	10	NA	3_prime_UTR_variant
rs114465251	10	NA	intron_variant
rs115492845	10	NA	missense_variant
rs12971396	10	NA	missense_variant
rs14004	10	NA	5_prime_UTR_variant
rs1437	10	NA	intergenic_variant
rs144012689	10	NA	non_coding_transcript_exon_variant
rs17493811	10	NA	5_prime_UTR_variant
rs17612858	10	HLA-DQA1,HLA-DQB1	intergenic_variant
rs17875380	10	NA	missense_variant
rs241447	10	TAP2	missense_variant
rs2647087	10	HLA-DQB1,HLA-DQA2	regulatory_region_variant
rs3828323	10	NA	missense_variant
rs477515	10	HLA-DRB1	intron_variant
rs4821116	10	UBE2L3	intron_variant
rs6457327	10		intergenic_variant
rs9266722	10	NA	intron_variant
rs9268644	10	HLA-DRA	intron_variant
rs9277346	10	NA	stop_gained
rs9277471	10	NA	missense_variant
rs9469089	10	NA	intron_variant
rs111394117	9	NA	intron_variant
rs11203203	9	UBASH3A	intron_variant
rs113332494	9	NA	intron_variant
rs117128341	9	NA	intron_variant
rs117139146	9	NA	intron_variant
rs17213693	9	NA	intron_variant
rs17220087	9	NA	intron_variant
rs17587	9	NA	missense_variant
rs17728338	9	TNIP1	regulatory_region_variant
rs2009658	9	LTA	intergenic_variant
rs2070120	9	NA	3_prime_UTR_variant
rs27525	9	NA	intron_variant
rs28359884	9	NA	regulatory_region_variant
rs41308748	9	NA	splice_region_variant
rs4273729	9		intergenic_variant
rs74995702	9	NA	TF_binding_site_variant
rs79327197	9	NA	intergenic_variant
rs909253	9	LTA,LOC100287329	intron_variant
rs1049550	8	NA	missense_variant
rs1059510	8	NA	missense_variant
rs1130375	8	NA	missense_variant
rs12722106	8	NA	missense_variant
rs12722107	8	NA	missense_variant
rs1736936	8	NA	regulatory_region_variant
rs202176660	8	NA	missense_variant
rs2244546	8	NA	non_coding_transcript_exon_variant
rs2248374	8	NA	splice_region_variant
rs2281389	8	HLA-DPA2	intron_variant
rs2284553	8	IFNGR2	intron_variant
rs24755213	8	NA	NULL
rs2647073	8	NA	intron_variant
rs3177928	8		3_prime_UTR_variant
rs3189152	8	NA	missense_variant
rs36222416	8	NA	missense_variant
rs3804099	8	NA	synonymous_variant
rs380924	8	NA	intron_variant
rs3997872	8	NA	intergenic_variant
rs4711249	8	NA	intron_variant
rs610604	8	TNFAIP3	intron_variant
rs6887695	8	IL12B	intron_variant
rs6906021	8	HLA-DQB1,HLA-DQA1	regulatory_region_variant
rs9275582	8		regulatory_region_variant
rs9808753	8	IFNGR2	missense_variant
rs987870	8	HLA,DPB1	intron_variant
rs9939609	8		intron_variant
rs1041981	7	LTA	missense_variant
rs10657191	7	NA	intron_variant
rs1071630	7	NA	missense_variant
rs118179173	7	NA	intron_variant
rs1233478	7	GABBR1,HCG14,HCG4,HCG4B,HCG8,HCG9,HLA-A,HLA-F,HLA-F-AS1,HLA-G,HLA-H,HLA-J,IFITM4P,LINC01015,LINC01556,LINC01623,LOC100129636,LOC554223,MAS1L,MOG,OR10C1,OR11A1,OR12D2,OR12D3,OR14J1,OR2B3,OR2H1,OR2H2,OR2J2,OR2J3,OR2W1,OR5V1,PPP1R11,RNF39,SNORD32B,TRIM27,TRI	intron_variant
rs13018963	7	NA	intergenic_variant
rs13202464	7	HLA-CxZDHHC20P2	intergenic_variant
rs13277113	7	BLK	intron_variant
rs13437088	7		regulatory_region_variant
rs17426593	7	NA	intron_variant
rs1800795	7	IL6	intron_variant
rs2073048	7	NA	intron_variant
rs2076523	7	BTNL2	stop_gained
rs2076533	7	BTNL2	intron_variant
rs2246809	7	NA	intron_variant
rs2284191	7	NA	intron_variant
rs2294881	7	NA	intron_variant
rs2442718	7	NA	splice_region_variant
rs2507992	7	NA	splice_region_variant
rs2516049	7		intron_variant
rs2596498	7	NA	non_coding_transcript_exon_variant
rs2617160	7	NA	intron_variant
rs2617169	7	NA	intron_variant
rs26618	7	NA	missense_variant
rs28362677	7	NA	missense_variant
rs28362682	7	NA	missense_variant
rs3130683	7	C2	intron_variant
rs3135363	7	HLA-DR	intergenic_variant
rs35771982	7	NA	missense_variant
rs3749119	7	NA	5_prime_UTR_variant
rs3763304	7	NA	intron_variant
rs3763317	7		intergenic_variant
rs3806156	7	BTNL2	intron_variant
rs3869068	7	NA	intron_variant
rs400488	7	NA	non_coding_transcript_exon_variant
rs41551813	7	NA	missense_variant
rs4349859	7	HLA-B	regulatory_region_variant
rs4696480	7	NA	intron_variant
rs61860052	7	NA	intron_variant
rs652888	7	EHMT2	non_coding_transcript_exon_variant
rs6679677	7	PTPN22	intergenic_variant
rs6726925	7	NA	intron_variant
rs7197	7	NA	3_prime_UTR_variant
rs763361	7	CD226	missense_variant
rs8321	7	ZNRD1	3_prime_UTR_variant
rs9267576	7	NA	intergenic_variant
rs9268499	7	NA	intergenic_variant
rs9271188	7	NA	intergenic_variant
rs9271550	7	NA	regulatory_region_variant
rs9271705	7	NA	intergenic_variant
rs9275086	7	NA	intergenic_variant
rs9277341	7	HLA-DPA1	intron_variant
rs1004819	6	IL23R	intron_variant
rs10053538	6	NA	intron_variant
rs1036199	6	NA	missense_variant
rs10515746	6	NA	intron_variant
rs1059293	6	NA	3_prime_UTR_variant
rs1071816	6	HLA-B	missense_variant
rs11127	6	NA	missense_variant
rs11170445	6	CSAD	intergenic_variant
rs1130838	6	NA	missense_variant
rs114291795	6	MICA,HCP5	intron_variant
rs1143623	6	IL1B	intergenic_variant
rs12255372	6		intron_variant
rs1264459	6	HLA-E	intergenic_variant
rs144295468	6	NA	intergenic_variant
rs17401966	6	KIF1B	intron_variant
rs1799724	6	TNF	regulatory_region_variant
rs1800454	6	TAP2	missense_variant
rs1800630	6	NA	regulatory_region_variant
rs1800925	6	NA	non_coding_transcript_exon_variant
rs1866139	6	NA	intron_variant
rs1990760	6	IFIH1	missense_variant
rs199564443	6	FOXF2	intergenic_variant
rs2071479	6	HLA-DOB	intron_variant
rs2292239	6	ERBB3,IKZF4,Eos	intron_variant
rs2518028	6	HCP5,HCG26	non_coding_transcript_exon_variant
rs2523675	6	NA	non_coding_transcript_exon_variant
rs2523676	6	NA	non_coding_transcript_exon_variant
rs2523958	6	NA	non_coding_transcript_exon_variant
rs2571375	6	NA	non_coding_transcript_exon_variant
rs2647050	6	HLA-DQB1,HLA-DQA2	intergenic_variant
rs28567185	6	NA	NULL
rs2872507	6		intergenic_variant
rs352140	6	NA	synonymous_variant
rs3761847	6	TRAF1,C5	intron_variant
rs3782151	6	NA	intron_variant
rs3799488	6	IFNGR1	splice_region_variant
rs3909184	6	NA	intron_variant
rs3957146	6	NA	regulatory_region_variant
rs435766	6	NA	intron_variant
rs439121	6	NA	intergenic_variant
rs467960	6	NA	synonymous_variant
rs4713466	6	NA	non_coding_transcript_exon_variant
rs6613	6	NA	3_prime_UTR_variant
rs703842	6	CYP27B1,METTL1	missense_variant
rs7383287	6	HLA-DOB	synonymous_variant
rs7608679	6	NA	intergenic_variant
rs7756516	6	HLA-DQB2	3_prime_UTR_variant
rs7901695	6		intron_variant
rs9258170	6	NA	intergenic_variant
rs9267665	6	HLA	intron_variant
rs9268831	6	HLA-DRB9	non_coding_transcript_exon_variant
rs9272729	6	HLA-DQA1	intron_variant
rs9276370	6	HLA-DQA2	intergenic_variant
rs9276982	6	NA	intergenic_variant
rs10	5	NA	intron_variant
rs1061684	5	NA	synonymous_variant
rs10954213	5	IRF5	3_prime_UTR_variant
rs11410751	5	NA	splice_donor_variant
rs12524487	5	HLA-B,MICA	regulatory_region_variant
rs12708716	5	KIAA0350	intron_variant
rs12722477	5	NA	missense_variant
rs1592410	5	NA	regulatory_region_variant
rs1655900	5	NA	3_prime_UTR_variant
rs16985478	5	NA	missense_variant
rs1701704	5		intron_variant
rs1800872	5	IL10,IL19	5_prime_UTR_variant
rs1801133	5	MTHFR	missense_variant
rs1886734	5	NA	intergenic_variant
rs1893217	5	PTPN2	intron_variant
rs2004640	5	IRF5	splice_donor_variant
rs206530	5	NA	regulatory_region_variant
rs2069727	5	NA	intron_variant
rs2070197	5	IRF5	3_prime_UTR_variant
rs2201841	5	IL23R	intron_variant
rs2227956	5	HSPA1L	missense_variant
rs2249863	5	NA	intron_variant
rs2259571	5	NA	5_prime_UTR_variant
rs2280714	5	NA	3_prime_UTR_variant
rs2308557	5	NA	missense_variant
rs241424	5	TAP2	intron_variant
rs2488457	5	PTPN22,AP4B1-AS1	intron_variant
rs2517532	5	HLA-C,LOC729792,HCG22,C6orf15,DHFRP2,HCP5,HLA-B	intergenic_variant
rs2523619	5	HLA-BxHLA-C	intron_variant
rs2523790	5	NA	intergenic_variant
rs2621416	5	HLA-DQB2,TAP2	intergenic_variant
rs27037	5	NA	intron_variant
rs2858870	5	HLA-DRB1,HLA-DQA1	intron_variant
rs3094663	5	NA	5_prime_UTR_variant
rs3116996	5	NA	intergenic_variant
rs3117099	5	HNRNPA1P2,BTNL2	non_coding_transcript_exon_variant
rs3129888	5	NA	intron_variant
rs3131020	5	NA	intron_variant
rs3135005	5	NA	intergenic_variant
rs3749117	5	PLA2R1	missense_variant
rs3757247	5	BACH2	intron_variant
rs3763288	5	NA	non_coding_transcript_exon_variant
rs41548213	5	NA	synonymous_variant
rs429916	5	NA	intergenic_variant
rs4553808	5	NA	intergenic_variant
rs60131261	5	HLA-A	intron_variant
rs62110161	5	NA	intron_variant
rs6457642	5	NA	intergenic_variant
rs6467	5	LOC106780800,CYP21A2	missense_variant
rs6871626	5	IL12B	intron_variant
rs6910071	5	HLA-DRB1	intron_variant
rs72961463	5	NA	intergenic_variant
rs7388368	5	NA	intron_variant
rs7709212	5	IFIH1	intron_variant
rs8084	5	NA	splice_acceptor_variant
rs8101240	5	NA	3_prime_UTR_variant
rs9270911	5	NA	intron_variant
rs9271366	5	HLA-DRB1,HLA-DQA1	intergenic_variant
rs9461776	5	HLA-DQA1,HLA-DRB1	intron_variant
rs9905945	5	NA	regulatory_region_variant
rs10036748	4	TNIP1	intron_variant
rs1004446	4	INS	intron_variant
rs10175462	4	NA	intron_variant
rs1040461	4	RAB23	missense_variant
rs1046089	4	BAT2	missense_variant
rs10462706	4	CLPTM1L	intron_variant
rs1049124	4	NA	3_prime_UTR_variant
rs1049219	4	NA	3_prime_UTR_variant
rs1049225	4	HLA-DQB1	3_prime_UTR_variant
rs10517086	4	intergenic	intron_variant
rs1052486	4	NA	missense_variant
rs10865331	4	B3GNT2	intergenic_variant
rs1110446	4	HLA	3_prime_UTR_variant
rs11209032	4	IL23R,IL12RB2	intergenic_variant
rs1129740	4	NA	missense_variant
rs112998813	4	UPF3A	intron_variant
rs114202986	4	NA	intron_variant
rs115265285	4	NA	3_prime_UTR_variant
rs116799036	4	NA	intergenic_variant
rs1264473	4	NA	intron_variant
rs1270942	4	CFB	non_coding_transcript_exon_variant
rs13196329	4	C6orf10	intron_variant
rs13210472	4	NA	intergenic_variant
rs1334768	4	NA	intergenic_variant
rs1422673	4	TNIP1	intron_variant
rs1453414	4	OR52N2	intron_variant
rs145954018	4	NA	intron_variant
rs1537862	4	NA	intron_variant
rs1633096	4	HLA-F	intron_variant
rs17178385	4	NA	intron_variant
rs17388568	4	ADAD1	intron_variant
rs17847931	4	NA	missense_variant
rs17875375	4	NA	intergenic_variant
rs17875384	4	NA	missense_variant
rs1800890	4	NA	intron_variant
rs201982221	4	NA	intron_variant
rs2043211	4	NA	missense_variant
rs2064479	4	HLA-DPB1	intron_variant
rs2066808	4		intron_variant
rs2071025	4	COL11A2	intron_variant
rs2071286	4	NOTCH4	intron_variant
rs207186	4	NA	intron_variant
rs2072633	4	CFB	3_prime_UTR_variant
rs2082412	4	IL12B	regulatory_region_variant
rs2097432	4	NA	TF_binding_site_variant
rs21097	4	NA	NULL
rs2157678	4	NA	5_prime_UTR_variant
rs2240340	4	PADI4	intron_variant
rs2244012	4	RAD50	intron_variant
rs2295119	4	HLA	non_coding_transcript_exon_variant
rs2296651	4	SLC10A1	missense_variant
rs2327832	4	TNFAIP3	intergenic_variant
rs23544	4	NA	non_coding_transcript_exon_variant
rs237025	4	TAB2,SUMO4	missense_variant
rs2395163	4	LOC642072	intergenic_variant
rs2431697	4	MIR146A	intron_variant
rs2523961	4	HLA	non_coding_transcript_exon_variant
rs27038	4	NA	intron_variant
rs2715918	4	NA	splice_region_variant
rs2736340	4		intergenic_variant
rs27434	4	ERAP1	synonymous_variant
rs27980	4	NA	3_prime_UTR_variant
rs2833856	4	NA	intron_variant
rs2844511	4		intron_variant
rs2894207	4	WASF5P,HLA-B	intron_variant
rs2900180	4	TRAF1,C5	regulatory_region_variant
rs2903692	4	CLEC16A	intron_variant
rs3094137	4	HLA	intergenic_variant
rs3094628	4	NA	intron_variant
rs3117582	4	BAT3	intron_variant
rs3128968	4	NA	3_prime_UTR_variant
rs3129843	4	HLA	intergenic_variant
rs3129934	4	C6orf10	intron_variant
rs3130352	4	NA	intergenic_variant
rs3130380	4	HCG18	intron_variant
rs3131619	4	PMSP,HCP5	non_coding_transcript_exon_variant
rs3135365	4	NA	intergenic_variant
rs34972832	4	CLEC16A	intron_variant
rs35440472	4	NA	intron_variant
rs3751385	4	GJB2	3_prime_UTR_variant
rs3761548	4	NA	intron_variant
rs3781093	4	GATA3	intron_variant
rs3828805	4	HLA-DQB1	5_prime_UTR_variant
rs383369	4	NA	missense_variant
rs3998159	4	NA	intergenic_variant
rs404860	4	NOTCH4	non_coding_transcript_exon_variant
rs41355746	4	NA	missense_variant
rs422544	4	NA	regulatory_region_variant
rs422951	4	NOTCH4	missense_variant
rs4248166	4		intron_variant
rs4459895	4	LPP	intron_variant
rs45450798	4	NA	3_prime_UTR_variant
rs4649203	4	IL28RA	intergenic_variant
rs4661093	4	NA	intron_variant
rs4915077	4	VAV3	intron_variant
rs498422	4	NA	intron_variant
rs4997052	4	NA	missense_variant
rs5007259	4	NA	intergenic_variant
rs537160	4		intron_variant
rs538399	4	NA	intron_variant
rs5743551	4	NA	intron_variant
rs5927472	4	NA	intron_variant
rs6457715	4	NA	intron_variant
rs6547741	4	GPN1,C2orf16,ZNF512,CCDC121	intron_variant
rs6689	4	NA	3_prime_UTR_variant
rs6789153	4	NA	regulatory_region_variant
rs6914849	4	NA	intron_variant
rs6928977	4	AHI1	intron_variant
rs6937545	4	HLA-DRA,HLA-DRB9	intergenic_variant
rs7194	4	HLA-DRA	3_prime_UTR_variant
rs731236	4	VDR	synonymous_variant
rs7530511	4	NA	missense_variant
rs763035	4	NA	intergenic_variant
rs7745040	4	HLA-DQA2	intergenic_variant
rs7768538	4	HLA-DQB2	intron_variant
rs7770370	4	NA	non_coding_transcript_exon_variant
rs7773955	4	NA	intergenic_variant
rs7823314	4	NA	intron_variant
rs8067378	4		regulatory_region_variant
rs8181047	4	CDKN2B-AS1	intron_variant
rs884000	4	NA	regulatory_region_variant
rs925489	4	FOXE1	intron_variant
rs9258750	4	NA	intron_variant
rs9263871	4		non_coding_transcript_exon_variant
rs9267673	4	ZBTB12,C2	intron_variant
rs9268515	4	NA	intergenic_variant
rs9268852	4	NA	intron_variant
rs9269081	4	HLA-DRA	intron_variant
rs9271597	4	HLA-DQA1	intergenic_variant
rs9271858	4	HLA,HLA-DRB1,HLA-DQA1	intergenic_variant
rs9272117	4	HLA-DRB1,HLA-DQA1	intron_variant
rs9275295	4	NA	intergenic_variant
rs9277554	4	HLA-DPB1	3_prime_UTR_variant
rs92777535	4	NA	NULL
rs928674	4	LAMC3,LOC105376298	intron_variant
rs928976	4	NA	intron_variant
rs9366782	4	NA	intergenic_variant
rs9378188	4	NA	intron_variant
rs9378249	4		intergenic_variant
rs9380343	4	NA	intergenic_variant
rs9461799	4	HLA-DQB1,HLA-DQA2	intergenic_variant
rs9469003	4	MICA,HLA-X	intron_variant
rs9482849	4	PTPRK	intergenic_variant
rs9490550	4	NA	intron_variant
rs9976767	4	UBASH3A	intron_variant
rs10103692	3	SOX17	intergenic_variant
rs10129516	3	PARP1P2,RHOJ	intron_variant
rs1041983	3	NAT2	synonymous_variant
rs1043618	3	HSPA1A,LOC107063610	5_prime_UTR_variant
rs10484555	3	NA	intron_variant
rs1048456	3	NA	3_prime_UTR_variant
rs1050517	3	NA	synonymous_variant
rs1059655	3	NA	3_prime_UTR_variant
rs1061235	3	HLA-A*3101	3_prime_UTR_variant
rs1061581	3	HSPA1A	synonymous_variant
rs106235	3	NA	NULL
rs1065356	3	NA	synonymous_variant
rs10739581	3	NA	regulatory_region_variant
rs10821936	3	ARID5B	intron_variant
rs10892279	3	DDX6	intron_variant
rs10947262	3	HLA-DQA2,HLA-DQB1,BTNL2	non_coding_transcript_exon_variant
rs11074932	3	NA	intron_variant
rs1111695	3	NA	intron_variant
rs11154801	3	AHI1	intron_variant
rs1130380	3	NA	missense_variant
rs1131665	3	IRF7	missense_variant
rs1143634	3	IL1B	synonymous_variant
rs1150735	3	RNF39	intergenic_variant
rs12138977	3	NA	intron_variant
rs12189871	3	NA	intron_variant
rs12212193	3		intron_variant
rs12212594	3	NA	intron_variant
rs12570088	3	NA	intergenic_variant
rs13117307	3	EXOC1	intron_variant
rs13192471	3		intergenic_variant
rs13266183	3	SOX17	non_coding_transcript_exon_variant
rs1676486	3	COL11A1	missense_variant
rs17179220	3	NA	intron_variant
rs17244587	3	NA	3_prime_UTR_variant
rs1736924	3	NA	missense_variant
rs17424145	3	NA	missense_variant
rs1748033	3	PADI4	missense_variant
rs17612	3	C5	missense_variant
rs17716942	3	KCNH7	intron_variant
rs17879599	3	NA	missense_variant
rs17879702	3	NA	missense_variant
rs17880292	3	NA	missense_variant
rs1799929	3	NA	synonymous_variant
rs1799930	3	NAT2	missense_variant
rs1799931	3	NAT2	missense_variant
rs1800453	3	NA	missense_variant
rs1800587	3	NA	intergenic_variant
rs1800693	3	TNFRSF1A	non_coding_transcript_exon_variant
rs1800797	3	IL6,LOC541472	non_coding_transcript_exon_variant
rs1800871	3	IL10	5_prime_UTR_variant
rs1801275	3	IL4R	missense_variant
rs1801280	3	NAT2	missense_variant
rs1805010	3	IL4R	missense_variant
rs185386680	3	HLA-B*38:02:01	intergenic_variant
rs199514452	3	NA	missense_variant
rs201540428	3	NA	missense_variant
rs201614260	3	NA	missense_variant
rs2031920	3	CYP2E1	non_coding_transcript_exon_variant
rs2069763	3	IL2,ADAD1,IL21	synonymous_variant
rs2071469	3	HLA-DOB	5_prime_UTR_variant
rs2071592	3	NA	intron_variant
rs2074474	3	NA	synonymous_variant
rs2075682	3	NA	5_prime_UTR_variant
rs2076311	3	COL11A2	intron_variant
rs2153977	3	MAGI3	intron_variant
rs2234650	3	NA	5_prime_UTR_variant
rs2240337	3	NA	intron_variant
rs2246618	3	MICB	intergenic_variant
rs2251824	3	ATP6V1G2	intron_variant
rs2255336	3	KLRK1,KLRC3,KLRC2,KLRC4-KLRK1,RP11-277P12.20,KLRC1,RP11-277P12.9,KLRC4,RP11-277P12.6	missense_variant
rs2294478	3	NA	intergenic_variant
rs2296336	3	NA	intron_variant
rs2298428	3	YDJC,UBE2L3	missense_variant
rs2303759	3	DKKL1	missense_variant
rs2308765	3	NA	missense_variant
rs2358994	3	BCL2L15	intron_variant
rs2515641	3	CYP2E1	missense_variant
rs255758	3	ARL15	intron_variant
rs2637678	3	CALHM6,FAM26F	intergenic_variant
rs27069	3	NA	non_coding_transcript_exon_variant
rs2736100	3	TERT	3_prime_UTR_variant
rs2812378	3	CCL21	intron_variant
rs281864595	3	NA	missense_variant
rs2829866	3	NA	intron_variant
rs2856830	3	HLA-DPA1,HLA-DPB1	intron_variant
rs2857114	3	NA	intergenic_variant
rs28688207	3	NA	splice_acceptor_variant
rs29232	3	GABBR1	intergenic_variant
rs3093726	3	NA	regulatory_region_variant
rs3094626	3	NA	intergenic_variant
rs3117222	3	NA	intron_variant
rs3117225	3	NA	intergenic_variant
rs3117242	3	HLA-DP,COL11A2	intergenic_variant
rs3128925	3	NA	non_coding_transcript_exon_variant
rs3128935	3	HLA-DOA	3_prime_UTR_variant
rs3129900	3	C6orf10	intron_variant
rs3129949	3	NA	intron_variant
rs3130196	3	NA	intron_variant
rs3134931	3	NOTCH4	intron_variant
rs3135338	3	BTNL2,HLA-DRA	regulatory_region_variant
rs3135391	3	NA	synonymous_variant
rs315952	3	IL1RN	missense_variant
rs35445101	3	NA	missense_variant
rs355687	3	NA	intron_variant
rs35829419	3	NLRP3	missense_variant
rs3749953	3	MSH5	intron_variant
rs3753841	3	COL11A1	missense_variant
rs3790567	3	IL12RB2	intron_variant
rs3823342	3	NA	missense_variant
rs3921	3	CXCL9,CXCL10,CXCL11	3_prime_UTR_variant
rs4085613	3	LCE3D,LCE3A	regulatory_region_variant
rs4112788	3	LCE3D	intergenic_variant
rs4148880	3	NA	missense_variant
rs419434	3	NA	intergenic_variant
rs432375	3	NA	regulatory_region_variant
rs4377299	3	NA	intergenic_variant
rs4522865	3	BANK1	intron_variant
rs4947331	3	NA	intergenic_variant
rs4958427	3	NA	intron_variant
rs4959039	3	NA	intron_variant
rs4979462	3	TNFSF15	intron_variant
rs55743914	3	PTPRK	intron_variant
rs55768522	3	NA	intergenic_variant
rs55986091	3	NA	intergenic_variant
rs56151658	3	NA	intergenic_variant
rs56211063	3	NA	regulatory_region_variant
rs5742909	3	NA	regulatory_region_variant
rs574808	3	NA	intron_variant
rs5770917	3	CPT1B	intron_variant
rs644045	3		intron_variant
rs6441286	3	IL12A	intron_variant
rs6498169	3		non_coding_transcript_exon_variant
rs650258	3	CD6,CD5	intron_variant
rs665268	3	MLX	missense_variant
rs6726538	3	intergenic	intergenic_variant
rs6822844	3	IL2,TENR,KIAA1109,IL21	regulatory_region_variant
rs6902982	3	NA	intron_variant
rs6938453	3	NA	intron_variant
rs702873	3	REL	intron_variant
rs7029	3	NA	3_prime_UTR_variant
rs707926	3	NA	missense_variant
rs7089424	3	ARID5B	intron_variant
rs71542416	3	NA	intron_variant
rs733618	3	NA	intergenic_variant
rs73730372	3		regulatory_region_variant
rs74203920	3	AIRE	missense_variant
rs7536201	3	RUNX3	TF_binding_site_variant
rs75855844	3	NA	intergenic_variant
rs76475517	3	NA	intron_variant
rs7679475	3	GPR103	intergenic_variant
rs7754768	3	HLA-DRA,HLA-DRB9	regulatory_region_variant
rs7780883	3	intergenic	regulatory_region_variant
rs7961581	3	TSPAN8	intron_variant
rs8050136	3		intron_variant
rs8192591	3	NOTCH4	missense_variant
rs8192775	3	NA	intron_variant
rs8192917	3	GZMB	missense_variant
rs864537	3	CD247	intron_variant
rs8878	3	NA	3_prime_UTR_variant
rs9260168	3	NA	intron_variant
rs9261365	3	NA	intergenic_variant
rs9263739	3	HLA	intron_variant
rs926379	3	NA	intron_variant
rs9266183	3	NA	missense_variant
rs9266634	3	HLA-B	intergenic_variant
rs9267649	3	SNORD52,NEU1	intergenic_variant
rs9268832	3	HLA-DRB9	non_coding_transcript_exon_variant
rs9268839	3	HLA-DRB1	intron_variant
rs9269186	3	NA	intergenic_variant
rs9269955	3	NA	missense_variant
rs9270986	3	HLA-DRB1,HLA-DQA1	intron_variant
rs9271252	3	NA	intergenic_variant
rs9271588	3	HLA-DRB1	intergenic_variant
rs9271898	3	NA	5_prime_UTR_variant
rs9272050	3	HLA-DRB1	intron_variant
rs9272219	3	HLA-DQA1	intron_variant
rs9272693	3	NA	stop_gained
rs9272703	3	NA	missense_variant
rs9272785	3	NA	missense_variant
rs9273542	3	HLA-DQB1	intron_variant
rs9277972	3	NA	intron_variant
rs9344	3	CCND1	splice_region_variant
rs9626515	3	NA	intron_variant
rs10029485	2	NA	intron_variant
rs10044354	2	NA	intron_variant
rs10171979	2	MERTK,TMEM87B	intron_variant
rs1021156	2	ZC2HC1A	intron_variant
rs103294	2		3_prime_UTR_variant
rs1042131	2	NA	missense_variant
rs1042151	2	HLA-DPB1	missense_variant
rs1042169	2	NA	missense_variant
rs10456057	2	NA	non_coding_transcript_exon_variant
rs1045642	2	ABCB1	missense_variant
rs10484718	2	NA	intron_variant
rs10488631	2	TNPO3	intergenic_variant
rs1049069	2	NA	missense_variant
rs1049174	2	NA	3_prime_UTR_variant
rs10492374	2	NA	intron_variant
rs1050341	2	NA	missense_variant
rs1050451	2	HLA-B,HLA-C	missense_variant
rs1050716	2	NA	missense_variant
rs10509540	2	C10orf59	intergenic_variant
rs1051488	2	NA	missense_variant
rs10548957	2	NA	non_coding_transcript_exon_variant
rs1055348	2	HLA-B	3_prime_UTR_variant
rs1059449	2	NA	missense_variant
rs1062470	2	CDSN	stop_gained
rs1065489	2	CFH	missense_variant
rs1071817	2	NA	stop_gained
rs10733113	2	NA	intergenic_variant
rs10783780	2	NA	3_prime_UTR_variant
rs10798269	2	intergenic	intergenic_variant
rs10889677	2	IL23R	3_prime_UTR_variant
rs10903122	2	RUNX3	intergenic_variant
rs10995245	2		intron_variant
rs11071559	2	RORA	intron_variant
rs111493987	2	NA	missense_variant
rs111686806	2	NA	missense_variant
rs11202203	2	NA	intron_variant
rs11221332	2	ETS1	intron_variant
rs11248051	2	GAK	intron_variant
rs112723255	2	SCO2,TYMP	missense_variant
rs112735431	2	RNF213-AS1,RNF213	missense_variant
rs1131118	2	NA	missense_variant
rs1131285	2	NA	stop_gained
rs1131500	2	NA	missense_variant
rs1140412	2	NA	missense_variant
rs114118665	2	NA	intron_variant
rs114255771	2	NA	intron_variant
rs1143146	2	NA	missense_variant
rs1143679	2	ITGAM	missense_variant
rs11465804	2	IL23R	intron_variant
rs115231074	2	HLA-DRB1	intergenic_variant
rs11536889	2	NA	3_prime_UTR_variant
rs11545566	2	NA	5_prime_UTR_variant
rs1154831	2	NA	intron_variant
rs11568821	2	PDCD1	intron_variant
rs11585	2	NA	3_prime_UTR_variant
rs116212904	2	NA	intergenic_variant
rs11652075	2	SGSH,CARD14	missense_variant
rs11726949	2	NA	intron_variant
rs117495548	2	NA	intron_variant
rs117633859	2	C1orf141,IL23R	intron_variant
rs117648444	2	NA	missense_variant
rs12036228	2	NA	missense_variant
rs12044852	2	NA	intron_variant
rs12132140	2	FCRL1	intron_variant
rs12138764	2	NA	intron_variant
rs12208888	2	NA	intron_variant
rs12216025	2	NA	intron_variant
rs12229654	2	MYL2	intergenic_variant
rs12272807	2	NA	intron_variant
rs12289961	2	LPXN	non_coding_transcript_exon_variant
rs12504282	2	ANTXR2	intron_variant
rs12512308	2	NA	intron_variant
rs12576440	2	NA	intron_variant
rs12599600	2	NA	intron_variant
rs12616502	2	NA	intron_variant
rs1265081	2	CCHCR1	intron_variant
rs1295685	2		3_prime_UTR_variant
rs13003464	2	PUS10	intron_variant
rs130065	2	NA	missense_variant
rs130066	2	NA	missense_variant
rs130068	2	NA	missense_variant
rs130071	2	NA	synonymous_variant
rs130076	2	CCHCR1xXXbacBPG248L24.13	missense_variant
rs13024541	2	NA	intergenic_variant
rs130269	2	NA	intron_variant
rs1304322089	2	NA	intron_variant
rs13151961	2	IL2,IL21	intron_variant
rs13204672	2	NA	intergenic_variant
rs13207315	2	NA	intron_variant
rs13209234	2	NA	intergenic_variant
rs13254990	2	PVT1	intron_variant
rs13266634	2		missense_variant
rs1327328	2	NA	intron_variant
rs13314993	2	CCR4	regulatory_region_variant
rs13408661	2	IL18R1,IL1RL1	intron_variant
rs1342326	2	IL33	intergenic_variant
rs142021700	2	RTTN	intron_variant
rs1421085	2		intron_variant
rs1426654	2	SLC24A5	missense_variant
rs143159382	2	NA	stop_gained
rs1464510	2	LPP	intron_variant
rs146903072	2	NA	intron_variant
rs1495965	2	IL23R,IL12RB2	intergenic_variant
rs1516512	2	NA	intron_variant
rs1534422	2	TRIB2	intron_variant
rs1544410	2	NA	intron_variant
rs1564282	2	GAK	intron_variant
rs1599795	2	NA	3_prime_UTR_variant
rs1611182	2	LOC554223,HLA-G	intergenic_variant
rs16139	2	NPY	missense_variant
rs1632933	2	NA	intron_variant
rs16844715	2	NA	intron_variant
rs16857259	2	NA	intron_variant
rs16925200	2	NA	intron_variant
rs1694112	2	NA	intergenic_variant
rs17203612	2	NA	intergenic_variant
rs17266594	2	BANK1	intron_variant
rs17281995	2	NA	3_prime_UTR_variant
rs1738074	2	TAGAP	5_prime_UTR_variant
rs17401719	2	NA	intron_variant
rs17435	2	NA	intron_variant
rs17499655	2	NA	intergenic_variant
rs1754	2	NA	intron_variant
rs17749561	2	BCL2	intergenic_variant
rs17810546	2	RPS2P19,IL12A	intron_variant
rs1799983	2	NOS3	missense_variant
rs1800023	2	NA	intron_variant
rs1800469	2	TGFB1	intron_variant
rs1800470	2	TGFB1	missense_variant
rs1800610	2	NA	intron_variant
rs1801274	2	FCGR2A	missense_variant
rs1805007	2	MC1R	missense_variant
rs182801644	2	NA	5_prime_UTR_variant
rs1834640	2	SLC24A5	intergenic_variant
rs183540921	2	NA	intergenic_variant
rs1861493	2	NA	intron_variant
rs187238	2	NA	intron_variant
rs1881145	2	NA	intron_variant
rs1887320	2		intron_variant
rs1946518	2	NA	intron_variant
rs1964995	2		intergenic_variant
rs1980422	2	CD28,CTLA4	intergenic_variant
rs202047044	2	NA	missense_variant
rs2069827	2	NA	non_coding_transcript_exon_variant
rs2070744	2	LOC110973015,NOS3	intron_variant
rs2071746	2	NA	intron_variant
rs2072895	2	Intergenic	stop_gained
rs2076756	2	NOD2	intron_variant
rs208294	2	NA	missense_variant
rs209132	2	NA	intergenic_variant
rs2107538	2	CCL5	5_prime_UTR_variant
rs2179920	2	HLA-DPB1	intergenic_variant
rs2227982	2	NA	missense_variant
rs2228396	2	NA	missense_variant
rs2231119	2	NA	missense_variant
rs2252931	2	NA	intron_variant
rs2269704	2	NA	intron_variant
rs2270191	2	NA	missense_variant
rs2274894	2	NOS2	intron_variant
rs2275913	2	NA	intergenic_variant
rs2276415	2	NA	missense_variant
rs2277438	2	NA	intron_variant
rs2280788	2	NA	5_prime_UTR_variant
rs2280789	2	NA	intron_variant
rs2284033	2	IL2RB	intron_variant
rs2285489	2	NA	intron_variant
rs229541	2		intron_variant
rs2300747	2	CD58	intron_variant
rs2304255	2	TYK2	missense_variant
rs2304256	2	TYK2	missense_variant
rs230534	2	NFKB1	intron_variant
rs2305480	2		missense_variant
rs2308655	2	NA	missense_variant
rs2358820	2	NA	intron_variant
rs2394885	2	NA	intergenic_variant
rs2395019	2	NA	intron_variant
rs2395106	2	NA	intergenic_variant
rs241453	2	TAP2	3_prime_UTR_variant
rs2442728	2	NA	intron_variant
rs2466571	2	NA	intron_variant
rs2476491	2	IL2RA	intron_variant
rs2495239	2	FOXP4	intron_variant
rs2507971	2	MICB	intron_variant
rs2517664	2	TRIM31-AS1	non_coding_transcript_exon_variant
rs2517716	2	NA	3_prime_UTR_variant
rs2523589	2	HLA-B	intergenic_variant
rs2523608	2	HLA-B	non_coding_transcript_exon_variant
rs259919	2	ZNRD1,C6orf12	intron_variant
rs2647046	2	HLA-DQB1,HLA-DQA2	TF_binding_site_variant
rs2715267	2	NA	intergenic_variant
rs2715928	2	NA	intron_variant
rs2735022	2	NA	intron_variant
rs2735059	2	NA	3_prime_UTR_variant
rs27529	2	ERAP1	missense_variant
rs27582	2	NA	3_prime_UTR_variant
rs2796278	2	NA	intron_variant
rs28366298	2	NA	intron_variant
rs2838171	2	NA	missense_variant
rs28383345	2	NA	5_prime_UTR_variant
rs2838519	2	ICOSLG	intron_variant
rs28414666	2	NA	regulatory_region_variant
rs2844608	2	NA	intron_variant
rs2844665	2	C6orf205	intergenic_variant
rs2844695	2	NA	intergenic_variant
rs2848713	2	MICA,HLA-X	intron_variant
rs2857127	2	NA	intergenic_variant
rs2922997	2	NA	intron_variant
rs3021304	2	HLA-DRB1,HLA-DQA1	intron_variant
rs308328	2	NA	non_coding_transcript_exon_variant
rs3094188	2	PSORS1C3	intron_variant
rs3116496	2	NA	intron_variant
rs3117583	2	BAT3	5_prime_UTR_variant
rs3128961	2	NA	intron_variant
rs3129731	2	NA	intergenic_variant
rs3129877	2	NA	intron_variant
rs3130048	2	NA	intron_variant
rs3130340	2	MHC,C6orf10	intron_variant
rs3130437	2	NA	intergenic_variant
rs3130501	2	POU5F1	intron_variant
rs3130931	2	POU5F1	5_prime_UTR_variant
rs3132468	2	MICB	intron_variant
rs3132550	2	NA	non_coding_transcript_exon_variant
rs3134996	2	NA	intergenic_variant
rs3135001	2	HLA-DQB1	intergenic_variant
rs3135394	2	HLA-DRA	intron_variant
rs3176123	2	THBD	3_prime_UTR_variant
rs34085293	2	NA	intron_variant
rs35079132	2	NA	intergenic_variant
rs35399661	2	NA	intergenic_variant
rs35974949	2	NA	missense_variant
rs36084323	2	NA	regulatory_region_variant
rs3745902	2	NRxNR	missense_variant
rs3763316	2	NA	intergenic_variant
rs3763338	2	NA	intergenic_variant
rs3765524	2	PLCE1	missense_variant
rs3771166	2	IL18R1	intron_variant
rs3771180	2	IL1RL1,IL1RL,IL18R1	5_prime_UTR_variant
rs3775296	2	NA	splice_region_variant
rs3788013	2	UBASH3A	intron_variant
rs3804513	2	IL17A	intron_variant
rs3819496	2	NA	intron_variant
rs3825932	2	CTSH	intron_variant
rs3830066	2	NA	non_coding_transcript_exon_variant
rs3842753	2	TH,INS-IGF2,INS	missense_variant
rs3869109	2	HCG27,HLA-C	TF_binding_site_variant
rs389883	2		non_coding_transcript_exon_variant
rs397514331	2	NFKB2	frameshift_variant
rs397514332	2	NFKB2	stop_gained
rs3997849	2	NA	intergenic_variant
rs411	2	NA	intergenic_variant
rs4129267	2	IL6R	intron_variant
rs41295061	2	IL2RA	intergenic_variant
rs4149056	2	LST-3TM12,SLCO1B1,SLCO1A2	missense_variant
rs4154112	2	NA	NULL
rs41554316	2	NA	missense_variant
rs4286721	2	PTGER4	intron_variant
rs429358	2	APOE	missense_variant
rs4321864	2	HLA-DRA	intergenic_variant
rs4353135	2	NRxNR	5_prime_UTR_variant
rs4406273	2	HLA-B,HLA-C	intron_variant
rs442309	2	EGR2,ADO,ZNF365	intron_variant
rs4530903	2		intergenic_variant
rs4642516	2	HLA-DR,HLA-DQ	TF_binding_site_variant
rs4665143	2	NA	missense_variant
rs4678	2	VARS2	missense_variant
rs4713518	2	NA	intron_variant
rs4713580	2	NA	TF_binding_site_variant
rs4900384	2	intergenic	intergenic_variant
rs4937362	2	ETS1	intron_variant
rs4938573	2	CXCR5	intergenic_variant
rs4963128	2	PHRF1	intron_variant
rs4986790	2	TLR4	missense_variant
rs5010528	2		intron_variant
rs501480	2	NA	intergenic_variant
rs508063	2	C1orf112,SCYL3,KIFAP3	intron_variant
rs509749	2	NA	missense_variant
rs557011	2	NA	intergenic_variant
rs59661306	2	ADGRV1	intron_variant
rs601338	2		stop_gained
rs61104666	2	NA	missense_variant
rs61780312	2	NA	intron_variant
rs61937678	2	NA	intergenic_variant
rs62074054	2	NA	intron_variant
rs62377586	2	NA	intron_variant
rs6421571	2	CXCR5	intergenic_variant
rs642627	2	NA	intergenic_variant
rs6427384	2	NA	missense_variant
rs6441961	2	CCR1,CCR3	non_coding_transcript_exon_variant
rs6444305	2	LPP	intron_variant
rs6445975	2	PXK	intron_variant
rs6457620	2		intergenic_variant
rs6466583	2	NA	intron_variant
rs6476839	2	GLIS3	intron_variant
rs6498142	2	CLEC16A	intron_variant
rs6531	2	RXRB	missense_variant
rs6556412	2	IL12B	intron_variant
rs6641	2	NA	3_prime_UTR_variant
rs66609536	2	NA	non_coding_transcript_exon_variant
rs67412457	2	CLCN7	regulatory_region_variant
rs6757188	2	NA	intron_variant
rs67617923	2	NA	intron_variant
rs6780858	2	NA	intron_variant
rs6900444	2	RNU6-283P	intron_variant
rs6913309	2		intron_variant
rs6915986	2	NA	intergenic_variant
rs6924962	2	NA	intergenic_variant
rs6932517	2	NA	intergenic_variant
rs707824	2	JARID2,RNF182	intergenic_variant
rs707915	2	NA	non_coding_transcript_exon_variant
rs7130588	2	LRRC32	regulatory_region_variant
rs7221109	2		intergenic_variant
rs7259292	2	NA	intron_variant
rs72975916	2	NA	intron_variant
rs730086	2	KAT2A	intron_variant
rs7356506	2	NA	non_coding_transcript_exon_variant
rs7412	2	APOE	missense_variant
rs7438961	2	NA	intron_variant
rs7439366	2	UGT2B7,LOC114803476	missense_variant
rs744910	2	SMAD3	intron_variant
rs74575857	2	NA	intron_variant
rs7457728	2	HPVC1,LINC01445,VSTM2A-OT1,VSTM2A	intron_variant
rs74675399	2	GNA15	non_coding_transcript_exon_variant
rs7516108	2	NA	intergenic_variant
rs7545126	2	CD46	intron_variant
rs75639061	2	NA	missense_variant
rs76546355	2	NA	intergenic_variant
rs7656411	2	NA	regulatory_region_variant
rs767861647	2	NA	non_coding_transcript_exon_variant
rs771111444	2	NA	5_prime_UTR_variant
rs7744020	2	HLA-DQB1	regulatory_region_variant
rs7765379	2	HLA-DQA2,HLA-DOB,HLA-DQB1,PSMB9,HLA-DRB1,HLA-DQA1	regulatory_region_variant
rs7770501	2	NA	non_coding_transcript_exon_variant
rs78062588	2	ADAR	intron_variant
rs7887	2	NA	missense_variant
rs7990	2	NA	missense_variant
rs802734	2	THEMIS,PTPRK	intergenic_variant
rs805288	2	NA	intron_variant
rs8062041	2	NA	non_coding_transcript_exon_variant
rs8070463	2	TBKBP1	intergenic_variant
rs831625	2	NA	intron_variant
rs831626	2	NA	intron_variant
rs842647	2	NA	intron_variant
rs855791	2		missense_variant
rs886774	2	LAMB1	regulatory_region_variant
rs887466	2	NA	intron_variant
rs892666	2	NA	intron_variant
rs918518	2	NA	intron_variant
rs9260313	2	HLA-A	3_prime_UTR_variant
rs9260734	2	NA	intron_variant
rs9260997	2	NA	intron_variant
rs9262638	2	NA	intron_variant
rs9263715	2	NA	intron_variant
rs9266150	2	NA	missense_variant
rs9266773	2	NA	intergenic_variant
rs9267325	2	NA	intron_variant
rs9268516	2	HLA-DRA,BTNL2	intergenic_variant
rs9268645	2	HLA-DRA	intron_variant
rs9271117	2	NA	intron_variant
rs9271300	2	NA	intergenic_variant
rs9271378	2	NA	intergenic_variant
rs9271768	2	NA	intergenic_variant
rs9272461	2	NA	intron_variant
rs9275328	2	NA	intergenic_variant
rs9277355	2	NA	missense_variant
rs9277356	2	HLA-DPB1	missense_variant
rs9277359	2	NA	intron_variant
rs9286790	2	NA	intron_variant
rs9296068	2	HLA-DOA	intergenic_variant
rs9357140	2	NA	intron_variant
rs9378248	2	Intergenic	regulatory_region_variant
rs9391681	2	NA	intergenic_variant
rs9404952	2	NA	intergenic_variant
rs9473132	2	NA	intron_variant
rs948562	2	ZFP91-CNTF	intron_variant
rs9491896	2	NA	intron_variant
rs956825	2	NA	intron_variant
rs9648789	2	NA	intergenic_variant
rs9811792	2	NA	intron_variant
rs9947182	2	ACAA2	intergenic_variant
rs998538	2	NA	intron_variant
rs10046277	1	NA	regulatory_region_variant
rs10160518	1	LRRC32	intergenic_variant
rs10181656	1	STAT4	intron_variant
rs1028883	1	KLF12	non_coding_transcript_exon_variant
rs1042522	1	TP53	missense_variant
rs1043684	1	NA	3_prime_UTR_variant
rs1044429	1	NA	3_prime_UTR_variant
rs10468473	1	MAP2K4,MYOCD	intergenic_variant
rs1047781	1	FUT2	missense_variant
rs1047992	1	NA	missense_variant
rs10484879	1	NA	intron_variant
rs10497813	1	PLCL1	intron_variant
rs10499194	1	TNFAIP3,OLIG3	intron_variant
rs1050152	1	SLC22A4	missense_variant
rs1050450	1	GPX1	missense_variant
rs10516487	1	BANK1	missense_variant
rs1051740	1	EPHX1	missense_variant
rs1051794	1	NA	missense_variant
rs10521222	1	SALL1	intergenic_variant
rs1055234	1	NA	3_prime_UTR_variant
rs1057141	1	TAP1	missense_variant
rs1058808	1		missense_variant
rs1059520	1	NA	missense_variant
rs1061622	1	NA	missense_variant
rs1061680	1	NA	missense_variant
rs10735810	1	NA	start_lost
rs10760130	1	NA	intergenic_variant
rs1077667	1	TNFSF14	intron_variant
rs10821944	1	ARID5B	3_prime_UTR_variant
rs10863888	1	NA	intron_variant
rs10877012	1	NA	intron_variant
rs10888503	1	NA	intergenic_variant
rs10912564	1		intron_variant
rs10919543	1	FCGR3B	intron_variant
rs10925027	1	NLRP3	3_prime_UTR_variant
rs10937275	1	ST6GAL1	intron_variant
rs10947345	1	NA	intergenic_variant
rs10952552	1	NA	intron_variant
rs10988217	1	CRAT	intron_variant
rs111256513	1	NA	intergenic_variant
rs11231017	1	SCGB1D4,SCGB2A2	intergenic_variant
rs113452171	1	NA	regulatory_region_variant
rs113519545	1	NA	intron_variant
rs1136697	1	NA	missense_variant
rs1140343	1	NA	missense_variant
rs1143678	1	NA	missense_variant
rs1143683	1	NA	missense_variant
rs114401688	1	NA	intergenic_variant
rs114577328	1	MHC	intron_variant
rs114580964	1	NA	missense_variant
rs114598080	1	HLA-C	non_coding_transcript_exon_variant
rs11485985	1	NA	intron_variant
rs11489585	1	NA	intron_variant
rs114985235	1	HLA-B,HLA-C	intron_variant
rs1150738	1	NA	5_prime_UTR_variant
rs115126566	1	NA	intergenic_variant
rs1154155	1	TRA@	regulatory_region_variant
rs11559013	1	ALCAM	3_prime_UTR_variant
rs115674477	1	NA	intron_variant
rs11568506	1	NA	intron_variant
rs1160542	1	AFF3,LONRF2	intron_variant
rs116135464	1	NA	intron_variant
rs11614913	1		non_coding_transcript_exon_variant
rs116488202	1	HLA-B	intergenic_variant
rs116561224	1	intergenic	intergenic_variant
rs11672825	1	NA	intron_variant
rs117026326	1	GTF2IRD1,GTF2I	intron_variant
rs11724635	1	FAM200B,CD38	intron_variant
rs11761231	1	intergenic	intergenic_variant
rs118113626	1	NA	intron_variant
rs11854769	1	NA	intron_variant
rs11889341	1	STAT4	intron_variant
rs11900673	1	B3GNT2	intergenic_variant
rs11966200	1	HLA-C,HLA-B	intron_variant
rs12044149	1	IL23R,C1orf141	intron_variant
rs12198173	1	TNXB	intron_variant
rs12313273	1	NA	TF_binding_site_variant
rs12521868	1	IL3,IRF1,SLC22A5,SLC22A4	intron_variant
rs12529514	1	CD83	intergenic_variant
rs12569232	1	LINC00467	intron_variant
rs12614	1	C2,CFB	stop_gained
rs1264439	1	NA	intron_variant
rs1265048	1	PSORS1C1	intergenic_variant
rs1265112	1	CCHCR1	intron_variant
rs1265181	1	MHC	intergenic_variant
rs12722051	1	NA	missense_variant
rs12722490	1	NA	intron_variant
rs1297319	1	NA	intron_variant
rs12975366	1	LILRB5	missense_variant
rs13015714	1	IL1RL1,IL18RAP	intron_variant
rs13199524	1	NA	intron_variant
rs1327464	1	NA	intron_variant
rs1327713	1	NA	NULL
rs1335532	1	CD58	intron_variant
rs1343125	1	NA	intron_variant
rs1351383	1	NA	intron_variant
rs1360780	1	FKBP5	intron_variant
rs1362126	1	HLA-F	non_coding_transcript_exon_variant
rs14	1	NA	intron_variant
rs1419881	1	TCF19	3_prime_UTR_variant
rs1420106	1	IL18R1	regulatory_region_variant
rs144647670	1	CHKB,CHKB-CPT1B	5_prime_UTR_variant
rs145575084	1	NA	regulatory_region_variant
rs1472565	1	NA	intron_variant
rs148015908	1	NA	intron_variant
rs149104283	1	SLCO1B7,SLCO1B3	intron_variant
rs1494555	1	IL7R	missense_variant
rs1494558	1	IL7R	missense_variant
rs151043342	1	NA	intergenic_variant
rs1545620	1	NA	missense_variant
rs1570360	1	NA	regulatory_region_variant
rs1573298	1	NA	3_prime_UTR_variant
rs1576	1	NRxNR	missense_variant
rs1611715	1	NA	intron_variant
rs1633021	1	NA	regulatory_region_variant
rs1678542	1	KIF5A	intron_variant
rs16826005	1	NCKAP5	intron_variant
rs16928280	1	PTPRD	intron_variant
rs17028450	1	TMPO	missense_variant
rs17080877	1	NA	intergenic_variant
rs17114803	1	SUFU	splice_region_variant
rs17114808	1	SUFU	3_prime_UTR_variant
rs17133698	1	DUSP22	regulatory_region_variant
rs1713450	1	KLHL33	3_prime_UTR_variant
rs17188113	1	HLA	5_prime_UTR_variant
rs17219281	1	NA	intergenic_variant
rs17350764	1	NA	missense_variant
rs17375018	1	NA	intron_variant
rs17533090	1	NA	TF_binding_site_variant
rs17615	1	CR2	missense_variant
rs1770	1	HLA-DQB1	splice_region_variant
rs17753641	1	IL12A	intron_variant
rs1799864	1	CCR2	missense_variant
rs18000871	1	NA	NULL
rs18000872	1	NA	NULL
rs18000896	1	NA	NULL
rs1800471	1	TGFB1	missense_variant
rs1800682	1	FAS,ACTA2	non_coding_transcript_exon_variant
rs1801157	1	NA	3_prime_UTR_variant
rs1801282	1	PPARG	missense_variant
rs1837253	1	SLC25A46,TSLP	intergenic_variant
rs1860661	1	TCF3	intron_variant
rs1861494	1	NA	intron_variant
rs1878022	1	CMKLR1	intron_variant
rs1879877	1	NA	regulatory_region_variant
rs1883832	1	CD40	5_prime_UTR_variant
rs1885747	1	RIN3,LGMN	intron_variant
rs189600525	1	NA	intron_variant
rs189754752	1	NA	intergenic_variant
rs1955337	1	NA	regulatory_region_variant
rs1998359	1	FOXA1,TTC6	intron_variant
rs201026476	1	PBX2	3_prime_UTR_variant
rs202072	1	PHACTR1	intron_variant
rs2030519	1	TPRG1,LPP	intron_variant
rs2056626	1		intron_variant
rs2066842	1	NOD2	missense_variant
rs2066844	1	NOD2	missense_variant
rs2066845	1	NOD2	missense_variant
rs2066847	1	NOD2	frameshift_variant
rs2066964	1	CARD14	missense_variant
rs2069718	1	NA	intron_variant
rs2069762	1	IL2	intergenic_variant
rs2070874	1	NA	5_prime_UTR_variant
rs2071197	1	HNF4A	missense_variant
rs2071543	1	PSMB8	missense_variant
rs2074503	1	NA	3_prime_UTR_variant
rs2074505	1	NA	synonymous_variant
rs2076484	1	NA	missense_variant
rs2076485	1	NA	missense_variant
rs2076486	1	NA	missense_variant
rs2076487	1	NA	missense_variant
rs2101521	1	TLR10,TLR1,TLR6	intron_variant
rs2127675	1	NA	regulatory_region_variant
rs2222202	1	NA	intron_variant
rs2227282	1	NA	intron_variant
rs2227284	1	NA	intron_variant
rs2228048	1	TGFBR2	synonymous_variant
rs2230199	1		missense_variant
rs2230365	1	NFKBIL1	synonymous_variant
rs2230912	1	NRxNR	missense_variant
rs2230926	1	TNFAIP3,OLIG3	missense_variant
rs2233290	1	NA	missense_variant
rs2233434	1	NFKBIE	missense_variant
rs2234649	1	TNFRSF1A	regulatory_region_variant
rs2236313	1	RNASET2,FGFR1OP,CCR6	non_coding_transcript_exon_variant
rs2243266	1	NA	intron_variant
rs2243267	1	NA	intron_variant
rs2247056	1		intron_variant
rs2252696	1	NA	intron_variant
rs2254556	1	NA	intron_variant
rs2269381	1	CHKB-CPT1B,CHKB	non_coding_transcript_exon_variant
rs2269382	1	CHKB-CPT1B,CHKB	intron_variant
rs2269577	1	NA	non_coding_transcript_exon_variant
rs2272991	1	NA	5_prime_UTR_variant
rs2273017	1	MHC	intron_variant
rs2279744	1	MDM2	intron_variant
rs2287037	1	IL18R1	intron_variant
rs2287622	1	ABCB11	missense_variant
rs2287828	1	NA	5_prime_UTR_variant
rs2303138	1	NA	missense_variant
rs2304224	1	NA	missense_variant
rs2305764	1	MYO9B	non_coding_transcript_exon_variant
rs2305795	1	P2RY11,EIF3G	intron_variant
rs2322599	1	PTK2B	intron_variant
rs2387397	1	PFKFB3,PRKCQ	intron_variant
rs2395178	1	NA	intergenic_variant
rs2395182	1	NA	intergenic_variant
rs2395304	1	NA	regulatory_region_variant
rs2395471	1	HLA-C	intron_variant
rs2416257	1	TSLP,WDR36	intron_variant
rs242936	1	NA	intron_variant
rs2430561	1	NA	intron_variant
rs2442719	1	WASF5P,HLA-B	intron_variant
rs2517713	1	HLA-A	intron_variant
rs2523393	1	HLA-B	non_coding_transcript_exon_variant
rs2523405	1	NA	intron_variant
rs2523822	1	HLA-A	intron_variant
rs2549782	1	NA	missense_variant
rs2569190	1	NA	intron_variant
rs2575735	1	NA	intron_variant
rs259945	1	NA	intron_variant
rs2621377	1	NA	intergenic_variant
rs2631367	1	MIR3936HG,SLC22A5	5_prime_UTR_variant
rs26595	1	SEMA6A	intergenic_variant
rs2671222	1	NA	regulatory_region_variant
rs27178	1	NA	intron_variant
rs2741354	1	NA	intergenic_variant
rs2756923	1	NA	missense_variant
rs2780815	1	NA	intron_variant
rs2787094	1	NA	3_prime_UTR_variant
rs281379	1		intergenic_variant
rs2819742	1	RYR2	intron_variant
rs28367832	1	HLA-B	intron_variant
rs28394864	1	ABI3	intron_variant
rs2841277	1	PLD4	intergenic_variant
rs2847297	1		intron_variant
rs28493229	1	ITPKC,MIA,RAB4B	intron_variant
rs28521457	1	LRBA	intron_variant
rs28535317	1	NA	intergenic_variant
rs2853694	1	IL12B	intron_variant
rs2854275	1	HLA-DOB,HLA-DQA1,HLA-DQA2,HLA-DQB1,HLA-DQB2,TAP2	non_coding_transcript_exon_variant
rs2856437	1	NA	intron_variant
rs2856997	1	NA	non_coding_transcript_exon_variant
rs2857595	1	NCR3,UQCRHP1	intergenic_variant
rs2857766	1	NA	missense_variant
rs28665122	1	NA	TF_binding_site_variant
rs2867461	1	ANXA3	intron_variant
rs2922994	1		intron_variant
rs2975042	1	NA	intron_variant
rs3024490	1	IL10	intron_variant
rs3087465	1	NA	regulatory_region_variant
rs3093024	1	CCR6	non_coding_transcript_exon_variant
rs3093662	1	TNF	intron_variant
rs3093668	1	NA	regulatory_region_variant
rs3094084	1	MUC21,TRIM39,RPP21	intergenic_variant
rs3099844	1	HCG26,MICB	non_coding_transcript_exon_variant
rs310241	1	NA	intron_variant
rs310746	1	NA	intergenic_variant
rs3117103	1		intron_variant
rs3117213	1	NA	intron_variant
rs3117230	1	NA	regulatory_region_variant
rs3118470	1	IL15RA,IL2RA	intron_variant
rs3128930	1	NA	regulatory_region_variant
rs3128965	1	NA	3_prime_UTR_variant
rs3128982	1	NA	intron_variant
rs3129055	1	HLA-F	regulatory_region_variant
rs3129753	1	NA	regulatory_region_variant
rs3129859	1	HLA-DQB1,HLA-DRA	intergenic_variant
rs3130215	1	NA	intron_variant
rs3131378	1		5_prime_UTR_variant
rs3132613	1	MHC	intergenic_variant
rs3134774	1	NA	regulatory_region_variant
rs3135395	1	NA	intergenic_variant
rs3135941	1	ATRIP,ATRIP-TREX1,TREX1	5_prime_UTR_variant
rs3187964	1	HLA-DQA1	5_prime_UTR_variant
rs3197999	1	MST1	missense_variant
rs3213094	1	IL12B	intron_variant
rs3217713	1	NA	splice_region_variant
rs33996649	1	NA	missense_variant
rs34367357	1	NA	missense_variant
rs34372695	1	SYT11	regulatory_region_variant
rs34926152	1	NA	missense_variant
rs35062843	1	TNFRSF13B	synonymous_variant
rs35406322	1	NA	intron_variant
rs360717	1	NA	5_prime_UTR_variant
rs362521	1	NA	3_prime_UTR_variant
rs362535	1	NA	5_prime_UTR_variant
rs3749971	1	OR12D3	missense_variant
rs3750716	1	CPN1	synonymous_variant
rs3750994	1	NA	3_prime_UTR_variant
rs3750996	1	STIM1	3_prime_UTR_variant
rs3757328	1	NA	non_coding_transcript_exon_variant
rs3764147	1	C13orf31	missense_variant
rs3773978	1	NA	intron_variant
rs3775290	1	TLR3	missense_variant
rs3781913	1		intron_variant
rs3789604	1	NA	synonymous_variant
rs3806624	1	EOMES	regulatory_region_variant
rs3806932	1	WDR36	TF_binding_site_variant
rs3812571	1	NA	missense_variant
rs3820998	1	NA	intron_variant
rs3824988	1	SERPING1	intron_variant
rs3826784	1	EIF3G	non_coding_transcript_exon_variant
rs3828903	1	NA	intron_variant
rs3869062	1	NA	intron_variant
rs3869066	1	NA	splice_region_variant
rs3893464	1	MICD	intron_variant
rs396991	1	FCGR3A	missense_variant
rs397515394	1	NA	inframe_insertion
rs4077515	1	CARD9	missense_variant
rs41270488	1	NA	intron_variant
rs4143332	1		non_coding_transcript_exon_variant
rs41545520	1	NA	5_prime_UTR_variant
rs41554616	1	NA	stop_gained
rs41563814	1	NA	missense_variant
rs42041	1		intron_variant
rs4248154	1	MHC	synonymous_variant
rs4248158	1	NA	regulatory_region_variant
rs424816	1	NA	NULL
rs4248160	1	NA	regulatory_region_variant
rs4248161	1	NA	regulatory_region_variant
rs4272729	1	NA	non_coding_transcript_exon_variant
rs4313034	1	MHC	non_coding_transcript_exon_variant
rs4410767	1	NA	intergenic_variant
rs444013	1	NA	3_prime_UTR_variant
rs444921	1		intron_variant
rs4488809	1	TP63	intron_variant
rs4574025	1	TNFRSF11A	intron_variant
rs4591276	1	NA	intergenic_variant
rs4597342	1	ITGAM	3_prime_UTR_variant
rs4600802	1	NA	intron_variant
rs464553	1	NA	intron_variant
rs4686484	1	NA	intron_variant
rs4712528	1	CDKAL1	intron_variant
rs4713693	1		intergenic_variant
rs4758538	1	NA	intron_variant
rs478582	1	NA	intron_variant
rs4804803	1	NA	intergenic_variant
rs4806553	1	NA	intron_variant
rs4810485	1		intron_variant
rs4844573	1	C4BPA	missense_variant
rs4861699	1	NA	intergenic_variant
rs4880	1	SOD2	missense_variant
rs4901317	1	NA	intron_variant
rs4903957	1	NA	non_coding_transcript_exon_variant
rs4908742	1	NA	intergenic_variant
rs492602	1		synonymous_variant
rs4935356	1	HLA-DRA	intron_variant
rs4948256	1	NA	intron_variant
rs4961252	1	DENND3	intergenic_variant
rs4986791	1	TLR4,RNU6-1082P	missense_variant
rs499384	1	NA	regulatory_region_variant
rs5029937	1	TNFAIP3	intron_variant
rs5186	1	AGTR1	3_prime_UTR_variant
rs55687265	1	NA	missense_variant
rs56167332	1	intergenic	intron_variant
rs5743312	1	NA	intron_variant
rs5744292	1	NA	3_prime_UTR_variant
rs574456	1	NA	intron_variant
rs5770911	1	NA	intron_variant
rs5862	1	NA	3_prime_UTR_variant
rs597980	1	NA	non_coding_transcript_exon_variant
rs6000782	1	CARD10	intergenic_variant
rs6021270	1	NFATC2	intron_variant
rs6125829	1	RNF114	3_prime_UTR_variant
rs61816761	1	FLG	stop_gained
rs62000782	1	NA	intron_variant
rs62120679	1	LSM7	intron_variant
rs6437585	1	NA	5_prime_UTR_variant
rs646776	1	CELSR2	intergenic_variant
rs6472	1		missense_variant
rs6473	1	LOC106780800,CYP21A2	missense_variant
rs6474	1	LOC106780800,CYP21A2	splice_acceptor_variant
rs6502976	1	NA	intron_variant
rs6503919	1	NA	intron_variant
rs6509365	1	NA	intron_variant
rs6540679	1	NA	intergenic_variant
rs657075	1	IL3,CSF2	regulatory_region_variant
rs6604026	1	RPL5	intron_variant
rs6622126	1	MORC4	missense_variant
rs6703630	1	NA	intron_variant
rs67063100	1	NA	intron_variant
rs6720394	1	BCL2L11	intron_variant
rs68081734	1	NA	intron_variant
rs6822014	1	NA	intergenic_variant
rs6832151	1	RHOH,CHRNA9	intergenic_variant
rs687000	1	NA	missense_variant
rs6906846	1	NA	non_coding_transcript_exon_variant
rs6908425	1		intron_variant
rs6940552	1	NA	intron_variant
rs69947	1	NA	NULL
rs6998967	1	ZBTB10	intron_variant
rs699947	1	VEGFA	intergenic_variant
rs70993900	1	NA	intergenic_variant
rs712853	1	NA	3_prime_UTR_variant
rs7135617	1	NA	intron_variant
rs715299	1	NA	intron_variant
rs72631567	1	NA	intergenic_variant
rs7291467	1	LGALS2	intron_variant
rs73062673	1	CNOT3	intron_variant
rs73366469	1	GTF2IRD1,GTF2I	regulatory_region_variant
rs74318745	1	NA	intron_variant
rs743446	1	NCRNA00114,ERG	intergenic_variant
rs746647	1	NRxNR	intron_variant
rs7492	1	NA	3_prime_UTR_variant
rs7517847	1	IL23R	intron_variant
rs7522061	1	FCRL3	missense_variant
rs7537605	1	VAV3	intron_variant
rs755374	1	IL12B	intron_variant
rs755622	1	NA	5_prime_UTR_variant
rs7582694	1		intron_variant
rs75862629	1	NA	intron_variant
rs7588571	1	NA	intron_variant
rs7607888	1	NA	intron_variant
rs763780	1	IL17F	missense_variant
rs764522	1	NA	regulatory_region_variant
rs76565726	1	NA	NULL
rs7668666	1	NA	intron_variant
rs767455	1	TNFRSF1A	synonymous_variant
rs7711564	1	NA	intron_variant
rs7720838	1	DAB2,PTGER4	intron_variant
rs7745098	1	HBS1L,MYB	intron_variant
rs7750458	1	HLA-DPB1,HLA-DMB	intron_variant
rs7750641	1	TCF19	missense_variant
rs7751386	1	NA	intron_variant
rs7757931	1	NA	missense_variant
rs7763822	1	NA	intron_variant
rs7763907	1	NA	intron_variant
rs7764491	1	NA	non_coding_transcript_exon_variant
rs7769979	1	NA	intergenic_variant
rs7775397	1	C6orf10	missense_variant
rs7851696	1	NA	missense_variant
rs796778515	1	NA	missense_variant
rs7975232	1	NA	intron_variant
rs7984870	1	NA	intron_variant
rs800292	1	CFH	missense_variant
rs805303	1	BAT3	intron_variant
rs807212	1	NA	regulatory_region_variant
rs8111398	1	NA	intergenic_variant
rs8177374	1	TIRAP	missense_variant
rs8179673	1	NA	intron_variant
rs8283	1	ATF6B,TNXB	3_prime_UTR_variant
rs832582	1	MAP3K1	missense_variant
rs8337	1	UBD	missense_variant
rs848	1	IL13	3_prime_UTR_variant
rs872956	1	Intergenic	regulatory_region_variant
rs910049	1	C6orf10	intron_variant
rs911159	1	NA	synonymous_variant
rs9258122	1	NA	intergenic_variant
rs9261204	1	NA	intron_variant
rs9264082	1	NA	regulatory_region_variant
rs9264638	1		intron_variant
rs9266772	1	MICA,HLA-C	intergenic_variant
rs9267531	1		non_coding_transcript_exon_variant
rs9268877	1	HLA-DRB9,HLA-DRB5	intron_variant
rs9271100	1	HLA-DRB1,HLA-DQA1	intron_variant
rs9271608	1	HLA-DQA1	intergenic_variant
rs9271720	1	NA	intergenic_variant
rs9271850	1	NA	intergenic_variant
rs9274390	1	HLA-DQB1	missense_variant
rs9274407	1	HLA-DQB1	missense_variant
rs9275326	1	HLA-DRB6,HLA-DQA1	intergenic_variant
rs9276977	1	NA	3_prime_UTR_variant
rs9277630	1	NA	intron_variant
rs9293506	1	NA	intron_variant
rs9321623	1	NA	regulatory_region_variant
rs9340799	1	NA	intron_variant
rs9394159	1	MHC	intron_variant
rs9461741	1	BTNL2	intron_variant
rs9469220	1	HLA-DQB1,HLA-DQA2	TF_binding_site_variant
rs947612	1		intron_variant
rs9494885	1	NA	intron_variant
rs9500928	1	NA	intron_variant
rs9501251	1	HLA-DPB1	intron_variant
rs962917	1	NA	intron_variant
rs9806699	1	NA	intron_variant
rs9860547	1	LPP	intron_variant
rs992969	1	GLDC,IL33,KIAA2026,MIR4665,MLANA,RANBP6,TPD52L3,UHRF2	intergenic_variant
rs9983	1	NA	3_prime_UTR_variant
rs9986765	1	PRSS1,EPHB6,TRPV6,TRPV5,PIP	intron_variant

## Sheet: Table7
Table7: Geographical entities and their disease associations count
Country	Disease	Count
Japan	D003922_DIABETES MELLITUS TYPE 01S	101
	D001172_arthritis, rheumatoids	67
	D009369_malignancies	59
	D007239_infection and infestations	48
	D014180_transplantations	41
	D006086_graft-vs-host diseases	35
	D009103_MS (Multiple Sclerosis)S	35
	D016026_transplantation, bone marrows	34
	D001327_disease, autoimmunes	31
	D006111_basedow's diseases	31
China	D007239_infection and infestations	110
	D009369_malignancies	64
	D013167_spondylitis, rheumatoids	60
	D006509_hepatitis bs	48
	D013262_stevens-johnson syndromes, drug-induceds	44
	D011565_pustulosis palmaris et plantarises	42
	D003922_DIABETES MELLITUS TYPE 01S	39
	D000077274_nasopharyngeal carcinomas	37
	D006967_hypersensitivities	31
	D014180_transplantations	31
America	D007239_infection and infestations	32
	D014180_transplantations	32
	D003922_DIABETES MELLITUS TYPE 01S	30
	D001172_arthritis, rheumatoids	23
	D012507_besnier boeck diseases	18
	D009103_MS (Multiple Sclerosis)S	13
	D003924_NIDDMS	10
	D008180_lupus erythematosus disseminatuses	10
	D007511_ischemias	9
	D009369_malignancies	9
India	D001172_arthritis, rheumatoids	25
	D007239_infection and infestations	23
	D003922_DIABETES MELLITUS TYPE 01S	22
	D013262_stevens-johnson syndromes, drug-induceds	15
	D013167_spondylitis, rheumatoids	14
	D001327_disease, autoimmunes	12
	D011565_pustulosis palmaris et plantarises	10
	D014397_pulmonary consumptions	10
	D014180_transplantations	9
	D007918_hansen's diseases	8
Italy	D009103_MS (Multiple Sclerosis)S	37
	D003922_DIABETES MELLITUS TYPE 01S	27
	D002446_celiac diseases	24
	D007239_infection and infestations	22
	D009369_malignancies	13
	D013167_spondylitis, rheumatoids	10
	D016026_transplantation, bone marrows	10
	D001172_arthritis, rheumatoids	8
	D006432_pigmentary cirrhoses	7
	D008105_biliary cholangitis, primaries	7

## Sheet: Table8
Table8: HLA alleles and Adverse drug reactions
PMID	Drug	Disease	HLA Keyword	Population	Sentence
1503675	clozapine	granulocytopenia	DQ DR	-	in order to identify a possible parameter to detect susceptible individuals before treatment, 103 patients with a history of clozapine-induced granulocytopenia or agranulocytosis and 95 matched control patients were typed for human leucocyte antigen (hla)-a, -b, -c, -dr, -dq and for a number of neutrophil-specific alloantigens.
1639743	clozapine	agranulocytosis	DR4 HLA-B16 DQW3	United States of America	our findings support previous observations of a role of the hla-b16, dr4, dqw3 haplotype in predicting susceptibility to agranulocytosis in clozapine-treated patients.
2222133	clozapine	agranulocytosis	DR4 DQW3 HLA-B38	Israel	hla-b38, dr4, dqw3 and clozapine-induced agranulocytosis in jewish patients with schizophrenia. the hla-b38 phenotype was found in 83% of patients who developed agranulocytosis and in 20% of clozapine-treated patients who did not develop agranulocytosis. the incidence of hla-b38, dr4, dqw3 was significantly increased in patients with agranulocytosis (five of five patients) compared with control p…
2859977	hydralazine	systemic lupus erythematosus	HLA-DR	-	slow acetylator phenotype along with female gender and the presence of hla-dr antigens appear to be risk factors in the development of hydralazine-induced systemic lupus erythematosus (sle).
3329739	hydralazine	systemic lupus erythematosus	HLA-DR	-	the clinical features, autoantibody changes, acetylator and hla-dr phenotype of 20 patients with hydralazine-induced systemic lupus erythematosus are described.
3471098	epinephrine	anaphylaxis	DR3	-	we identified two siblings with exercise-induced anaphylaxis who share the hla haplotype a3-b8-dr3 with their atopic father. we describe exercise-induced anaphylaxis in a unique familial setting, perhaps linked to the hla haplotype a3-b8-dr3.
3980800	methotrexate	psoriasis	DR	-	for an investigation of a possible association between hla antigens and postmethotrexate liver damage, the a, b, c, and dr loci of the hla antigens were determined in thirty-two patients with severe psoriasis who had been treated with methotrexate.
6103441	hydralazine	systemic lupus erythematosus	HLA-DR	-	hydralazine-induced systemic lupus erythematosus: influence of hla-dr and sex on susceptibility. 26 patients with systemic lupus erythematosus (sle) induced by treatment with the antihypertensive drug hydralazine were investigated to determine if predisposition to the toxic effect was associated with an hla-dr antigen.
6415865	auranofin	drug toxicity	HLA-DR3	-	hla-dr3 positivity is associated not only with drug toxicity, but also with excellent respondership to aurothioglucose treatment.
6439866	penicillamine	proteinuria	HLA-B8 DR2 DR3	-	proteinuria to gold or penicillamine was significantly associated with hla-b8 (relative risk [rr] 4.2) and dr3 (rr 14.0) whereas nonnephrologic side effects to gold or penicillamine were associated with b7 and dr2 (rr 3.5 and 2.8).
6605932	indomethacin	lepromatous leprosy tuberculoid leprosy	HLA-D	-	peripheral blood monocytes from polar lepromatous leprosy (ll) patients were unable to support mycobacterium leprae-induced in vitro lymphoproliferation of hla-d-matched t cells from tuberculoid leprosy subjects, whereas those from responder individuals were able to do so.
6788410	hepatitis	liver disease	HLA-B	-	the probable linkage of development of severe alcohol-induced liver disease with alleles of the hla-b locus would suggest the influence of a gene(s) on chromosome 6.
6937155	prostaglandin	anterior uveitis ankylosing spondylitis reiters syndrome arthritis	HLA-B27	-	the histocompatibility antigen hla-b27 predisposes to at least three diseases: ankylosing spondylitis, reiter's syndrome, and acute anterior uveitis. two animal models, those of adjuvant arthritis and endotoxin-induced uveitis, are particularly relevant to an understanding of b27-related disease.
7561210	prostaglandin	tumor necrosis	HLA-DR	-	there was, however, no concomitant decrease in the production of interleukin (il)-2 nor in the cell surface expression of cd25, cd71, and hla-dr. inhibition by rsv-induced ifn-alpha was unrelated to the levels of il-1, -2, and -6 or of ifn-gamma induced by rsv in vitro or to the presence of il-1 inhibitor, tumor necrosis factor-alpha, prostaglandin, or il-10.
7573828	budesonide	tumor necrosis	HLA-DR	-	allergen-induced t-cell proliferation was associated with increased hla-dr antigen and il-2 receptor expression (p < 0.001), and with increased release of il-2, interferon-gamma (ifn-gamma), il-1 beta, tumor necrosis factor-alpha (tnf-alpha), and granulocyte/macrophage colony-stimulating factor (gm-csf).
7632965	glutamine adenosin	tetanus sepsis	HLA-DR	-	lowering the gln concentration in culture medium from 2 mmol/l to 200 mumol/l reduced the expression of hla-dr by 40% (p < .001) on monocyte-derived macrophages, and decreased tetanus toxoid-induced antigen presentation. reduced concentrations of glutamine (gln) in plasma and skeletal muscle, defective host defense systems, and a diminished expression of the hla-dr antigen on monocytes are import…
7961560	clozapine	agranulocytosis	HLA-B DRB1	Non Jew	hsp70-2 9.0 kb variant is in linkage disequilibrium with the hla-b and drb1* alleles associated with clozapine-induced agranulocytosis. in order to extend the analysis of the association between class i and class ii hla markers and hsp-70 alleles, we studied the genetic polymorphism of hsp70-2 genes by restriction fragment length polymorphism analysis in a panel of hla-homozygous cell lines carry…
8014443	chlorpromazine nitrofurantoin diclofenac	hepatitis hepatitis d hepatitis c	HLA-DR6 HLA-A11 DR2 HLA-B8	-	possible associations between particular human leucocyte antigen molecules and immunoallergic hepatitis have been suggested previously (hla-a11 in halothane hepatitis, hla-dr6 and dr2 in nitrofurantoin hepatitis, hla-b8 in clometacin hepatitis). when hepatitis due to particular drugs was considered, hla-a11 was found to be present in six of 12 patients (50%) with hepatitis caused by tricyclic ant…
8064238	insulin methimazole	syndrome	HLA-DRB1*0405 DRB1*0406	-	allele specificity of structural requirement for peptides bound to hla-drb1*0405 and -drb1*0406 complexes: implication for the hla-associated susceptibility to methimazole-induced insulin autoimmune syndrome. it is noteworthy that all patients with methimazole-induced insulin autoimmune syndrome are positive for drb1*0406 and negative for drb1*0405.
8338210	phenytoin	iga deficiency	HLA-A2 HLA-A1	-	patients with drug-induced iga deficiency are usually hla-a2, while those with drug-independent iga deficiency are hla-a1,b8.
8403583	penicillamine	myasthenia gravis muscle weakness	DP	-	eight cases of d-penicillamine (dp) induced myasthenia gravis (mg) are presented. in conclusion, the clinical presentation of dp-induced mg seems similar to idiopathic mg. dp-related mg is relatively benign, although it sometimes can cause life-threatening muscle weakness requiring aggressive therapy.
8602707	methimazole	graves disease agranulocytosis	DRB1*08032	Japan	association between the drb1*08032 histocompatibility antigen and methimazole-induced agranulocytosis in japanese patients with graves disease. a strong positive association was seen in drb1*08032 between the agranulocytotic group and both the control and nonagranulocytotic graves disease groups. the hla drb1*08032 allele was strongly associated with susceptibility to methimazole-induced agranulo…
8604685	retinoic	fasciitis scleros keloids fibromatoses	HLA-DR	-	sclerosing pseudotumorous immune reactions of the retroperitoneum have been shown to consist of hla-dr-positive spindle-shaped fibroblasts and macrophages that resemble fibroblasts, and in some instances they contain clonal populations of t lymphocytes not found in granulation tissue, keloids, nodular fasciitis, or fibromatoses.
8841894	penicillamine	gingival overgrowth	HLA-B37	-	the data at present available would suggest that the severity of gingival overgrowth is also significantly associated with the hla-b37 phenotype.
9336428	azathioprine6-thioguanine	spondylarthritis pancytopenia	HLA-B27	-	azathioprine-induced severe pancytopenia due to a homozygous two-point mutation of the thiopurine methyltransferase gene in a patient with juvenile hla-b27-associated spondylarthritis. we describe a 14-year-old girl with hla-b27+ spondylarthritis who was treated with aza 3 mg/kg/day and who suddenly developed severe pancytopenia in the seventh week of treatment.
9421427	chloramphenicol methimazole	graves' disease thyroiditis thyroid disease	HLA-DR MHC	-	methimazole (mmi), a drug used to treat patients with graves' disease and experimental thyroiditis in rats or mice, can suppress the ifngamma-induced increase in hla-dr alpha gene expression as a function of time and concentration; mmi simultaneously decreases ifngamma-induced endogenous antigen presentation by the cell. aberrant expression of major histocompatibility complex (mhc) class ii antig…
9587740	clozapine	agranulocytosis	HLA-B38 B38	Israel	hla-b38 and clozapine-induced agranulocytosis in israeli jewish schizophrenic patients.,= 1, p = 0.11), although the agranulocytosis patients had a higher frequency of the hla b38 antigen (8/11 or 72% vs. 6/50 or 12%; chi 2 = 18.7, d.f.
9785975	methotrexate	leukemia	HLA-A DR	-	eleven leukemia patients who had undergone bone marrow transplants from hla-a, b, dr genotypically mismatched unrelated donors received fk506 and short-term methotrexate as prophylaxis for graft-versus-host disease (gvhd).
10529073	clozapine	neutropenia	B38	Israel	although the findings did not reach a statistical significance because of the small number of patients, they may support an association between clozapine-induced neutropenia/agranulocytosis and ashkenazi origin and the hla b38 phenotype.
10535882	amoxicillin-clavulanate	hepatitis	DQB1*0602 DRB5*0101 DRB1*1501	-	patients with drb1*1501-drb5*0101-dqb1*0602 haplotype were more likely than patients without it to have a cholestatic (70% vs. 60%) or mixed (30% vs. 13%) than a hepatocellular pattern of hepatitis (0% vs. 27%) (p < 0.05). amoxicillin-clavulanate-induced hepatitis is associated with the drb1*1501-drb5*0101-dqb1*0602 haplotype.
10877223	tiopronin	injury liver dysfunction intrahepatic cholestasis	HLA-A DR DR6 A33 B44 HLA-A33	-	hla-a, -b, -c, and -dr loci of 14 patients (10 males and 4 females) with tiopronin-induced liver injury were compared with those of control subjects. ten of those with tiopronin-induced liver dysfunction (71.4%) had a33/b44 and 8 (57.1%) had a33/b44/dr6 in their haplotype. hla-a33/b44/dr6 is highly related to intrahepatic cholestasis induced by tiopronin.
11157331	arginine	tumor necrosis	DR	-	secondary analysis showed that survivors had better human leukocyte antigen-dr expression on monocytes (p = 0.05) and higher endotoxin-induced cytokine production (p = 0.010 for tumor necrosis factor alpha and p = 0.042 for interleukin 6) at the start of the study than did patients who died.
11199946	clozapine	agranulocytosis granulocytopenia	HLA-A1	Finalnd	these results suggest that hla-a1 may predict a good therapeutic outcome and a low risk of agranulocytosis and, thus, enable defining a subgroup of patients with schizophrenia in whom clozapine treatment could be started early to stop the disease from progressing. the frequency of the hla-a1 allele in patients with clozapine-induced agranulocytosis or granulocytopenia was low (11.5%), whereas hla…
11254480	dextran	inflammation	HLA-B27	-	the aim of this study was to investigate the modulation of in vitro rat colonic circular muscle contractions by dextran sodium sulfate (dss)-induced inflammation and in spontaneous inflammation in hla-b27 rats. the spontaneous phasic contractions and gcs were not affected by inflammation, but the response to ach was suppressed in dss-treated rats and in hla-b27 rats.
11281944	clozapine	agranulocytosis granulocytopenia	HLA-DQB1*0201 DQB1*0201	Israel	an association between clozapine-induced agranulocytosis in schizophrenics and hla-dqb1*0201. these findings indicate that dqb1*0201 or a gene located nearby could be involved in clozapine-induced agranulocytosis. hla-dqb1*0201 was present in all five patients who developed agranulocytosis or granulocytopenia (5/5; 100%), but in only 54% (7/13) of the patients who did not develop those complicati…
11294926	carbamazepine	tumor necrosis hypersensitivity	DQ2 HLA-DR3 DR3-DQ2	-	using pcr in 60 carbamazepine-hypersensitive patients, 37 with nonserious (group i) and 23 with serious (group ii) reactions, and 313 control subjects (63 patients on carbamazepine without adverse effects and 250 healthy volunteers), the association with polymorphisms in the promoter region of the tumor necrosis factor alpha (tnfalpha) gene (positions -308 and -238), and with hla-dr3 and -dq2 was…
11606921	trimethoprim-sulfamethoxazole	drug eruption	HLA-A30 CW6 B13	-	fixed drug eruption induced by trimethoprim-sulfamethoxazole: evidence for a link to hla-a30 b13 cw6 haplotype.
11888582	abacavir	hypersensitivity	HLA-DR7 HLA-B*5701 HLA-DQ3 MHC	Australia	association between presence of hla-b*5701, hla-dr7, and hla-dq3 and hypersensitivity to hiv-1 reverse-transcriptase inhibitor abacavir. we aimed to find associations between mhc alleles and abacavir hypersensitivity in hiv-1-positive individuals treated with abacavir. within the entire abacavir-exposed cohort (n=200), presence of hla-b*5701, hla-dr7, and hla-dq3 had a positive predictive value f…
11943262	abacavir	hypersensitivity	HLA-B HLA-B57	-	genetic variations in hla-b region and hypersensitivity reactions to abacavir. we did a retrospective, case-control study to identify multiple markers in the vicinity of hla-b associated with hypersensitivity reactions. the lower sensitivity of hla-b57 for predicting hypersensitivity to abacavir identified in this study compared with a previous report highlights that predictive values for markers…
12030733	bleomycin	tumor hodgkins disease pulmonary fibrosis necrosis	HLA-DR	-	as animal studies have underlined the importance of major histocompatibility complex (mhc) genes in the susceptibility to bleomycin (blm)-induced pulmonary fibrosis, the authors typed human leukocyte antigen-dr (hla-dr) and tumor necrosis factor (tnf) genes in patients treated for hodgkin's disease by a therapy including bleomycin.
12410803	prostaglandin	necrosis type 1 diabetes mellitus	DQB1*0201 DQB1*0602 HLA-DQB1*0201/*0302	-	in this study, peripheral blood monocytes were differentiated to macrophages with macrophage-colony stimulating factor (m-csf) to determine lipopolysaccharide (lps)-stimulated tumour necrosis factor (tnf)-alpha, interleukin (il)-1beta, il-6, il-12 and prostaglandin e-2 (pge-2) secretion from hetero- or homozygous hla dqb1*0201 and *0302 type 1 diabetes mellitus patients, first-degree relatives an…
12552087	5-aza-2'-deoxycytidine	tumor inflammation malignancy	HLA-G	-	the hla-g molecule plays an important role in immune tolerance, protecting the fetus from maternal immune attack, and probably contributes to graft tolerance and tumor escape from the host immune system. reversal of methylation-mediated repression may directly induce hla-g cell-surface expression, supporting the idea that hla-g might be activated by such a mechanism during malignancy, inflammatio…
15016610	abacavir	hypersensitivity	HLA-B HLA-B*5701	Spain	association of genetic variations in hla-b region with hypersensitivity to abacavir in some, but not all, populations.,hla-b*5701 was not associated with hypersensitivity in blacks (n=78, p=0.27). hla-b*5701 alone lacks sufficient predictive value to identify patients at risk for hypersensitivity to abacavir across diverse patient populations.
15024131	abacavir	hypersensitivity	HLA-B*5701	Australia	predisposition to abacavir hypersensitivity conferred by hla-b*5701 and a haplotypic hsp70-hom variant. we have previously shown that the presence of hla-b*5701 strongly predicts abacavir hypersensitivity and have identified a potential susceptibility locus within a 300-kb region between the megt1 and c4a6 loci in the central mhc. these data indicate that the concurrence of hla-b*5701 and hsp70-h…
15057820	carbamazepine	seizures stevens-johnson syndrome	HLA-B*1502	China	here we show that there is a strong association in han chinese between a genetic marker, the human leukocyte antigen hla-b*1502, and stevens-johnson syndrome induced by carbamazepine, a drug commonly prescribed for the treatment of seizures.
15247625	abacavir	hypersensitivity	B*5701	European	cost-effectiveness analysis of hla b*5701 genotyping in preventing abacavir hypersensitivity. hla b*5701 is a known genetic risk factor for abacavir hypersensitivity in caucasians. the cost-effectiveness model demonstrated that depending on the choice of comparator, routine testing for hla b*5701 ranged from being a dominant strategy (less expensive and more beneficial than not testing) to an inc…
15292513	copolymer	multiple sclerosis encephalomyelitis	HLA-DR2 DRB1*1501	-	a humanized mouse bearing the hla-dr2 (dra/drb1*1501) protein associated with multiple sclerosis (ms) and the myelin basic protein (mbp) 85-99-specific hla-dr2-restricted t cell receptor from an ms patient has been used to examine the effectiveness of modified amino acid copolymers poly(f,y,a,k)n and poly-(v,w,a,k)n in therapy of mbp 85-99-induced experimental autoimmune encephalomyelitis (eae) i…
15627041	nevirapine	hepatitis fever hypersensitivity	HLA-DRB1*0101	-	cases involving combinations of hepatitis, fever or rash were associated with an interaction between hla-drb1*0101 and the percentage of cd4, whereas no associations were detected for isolated rash. predisposition to nevirapine hypersensitivity associated with hla-drb1*0101 and abrogated by low cd4 t-cell counts. these data suggest that hla-drb1*0101 and the cd4 status may determine susceptibilit…
15784113	aspirin	asthma urticaria	HLA-DRB1 HLA-DQB1*0609 DQB1 DPB1*0201 DRB1*1302 DQB1*0609	South Korea	the allele frequencies of hla-drb1(*)1302 (18.1%) and hla-dqb1(*)0609 (10.1%) in aspirin-induced urticaria were significantly higher than in aspirin-intolerant asthma (5.3%, p=0.0004; 2.0%, p=0.0024) and in normal controls (8.1%, p=0.0005; 3.2%, p=0.0008), and they remained significant after correcting for multiple comparisons. in haplotype analysis, the hla-drb1(*)1302-dqb1(*)0609-dpb1(*)0201 wa…
15896207	abacavir	hypersensitivity	HLA-B*5701	-	susceptibility to abacavir hypersensitivity (abc hsr) is strongly associated with alleles carried on the 57.1 ancestral haplotype including hla-b*5701 and hsp70 hom m493t.
15994467	salmeterol	tumor,necrosis	HLA-DR	-	pretreatment with salmeterol inhibited lps-induced neutrophil influx, neutrophil degranulation (myeloperoxidase), tumor necrosis factor alpha release, and hla-dr expression (all p<0.05 vs. placebo/lps), while not significantly influencing other responses.
16584129	carbamazepine abacavir allopurinol	hypersensitivity	HLA-B*5701	-	for abacavir, it has been suggested that preprescription genotyping for hla-b*5701 in whites may reduce the incidence of hypersensitivity.
16584643	benzylpenicilloyl	allergic reactions urticaria	DR9 DR14	-	compared with control subjects, a significantly increased frequency of dr9 was present in 77 patients with allergic reactions, with immediate hypersensitive reaction and with urticaria (p = 0.011; p = 0.019; p = 0.005 respectively). conversely, a significantly decreased frequency of dr14.1 was found in 80 patients with positive ige antibodies, with immediate reaction and with urticaria compared w…
16758424	abacavir abacavir	hypersensitivity drug hypersensitivity	HLA-B*5701	Australia	in this prospective study, involving 260 abacavir-naive individuals (7.7% of whom were positive for hla-b*5701), we confirm the usefulness of genetic risk stratification, with no cases of abacavir hypersensitivity among 148 hla-b*5701-negative recipients. abacavir therapy is associated with significant drug hypersensitivity in approximately 8% of recipients, with retrospective studies indicating …
16816555	abacavir	infection hypersensitivity	HLA-B5701	-	as in chronic infection, hla-b5701 is associated with the abacavir hypersensitivity reaction in phi. although levels of cd8 t cells and hiv rna may be risk factors for hypersensitivity, the observed association may be due to correlation with hla-b5701.
16825866	aspirin	urticaria	DRB11302 DQB10609	-	the genetic analysis of aspirin-induced urticaria/angioedema is limited, however.recent findingsa recent study on hla genotypes has suggested that the hla alleles drb11302 and dqb10609 may be genetic markers for aspirin-induced urticaria/angioedema. this finding has been supported by in vitro functional studies.summarythe hla alleles drb11302 and dqb10609, and the alox5 and fcepsilonrialpha promo…
16836882	trichloroethylene	dermatitis	DQ HLA-DQ HLA-DQA1	-	[possible association between polymorphisms of human leukocyte antigen-dq genes and susceptibility to trichloroethylene-induced severe generalized dermatitis]. to investigate the association between genetic polymorphisms of human leukocyte antigen-dq (hla-dq) and susceptibility to trichloroethylene (tce)-induced severe generalized dermatitis. the genetic polymorphisms of hla-dqa1 might be one of …
16848275	abacavir	hypersensitivity	HLA-B*5701	-	ccr5delta32 in the context of untreated hiv disease, or hla-b*5701 allele on the abacavir hypersensitivity reaction in the context of haart), it is more likely that hiv disease and treatment outcomes are influenced by a multitude of interacting genotypes and phenotypes, a hypothesis that will become increasingly possible to investigate as improvements in molecular and computational technologies a…
16981842	carbamazepine	hypersensitivity blister skin rashes stevens-johnson syndrome	HLA-B HLA-B*0702 HLA-B*1502 B*1502	China	hla-b locus in caucasian patients with carbamazepine hypersensitivity. we have genotyped the hla-b alleles in 56 caucasian patients with varying severities of cbz hypersensitivity and 43 controls on cbz without adverse effects. hla-b*0702 allele may protect against severe cbz hypersensitivity but warrants further study. hla-b*1502 does not seem to be a marker for all forms of cbz-induced hypersen…
17001288	nevirapine efavirenz abacavir	hypersensitivity	HLA-DRB1*0101	-	nevirapine hypersensitivity has also been related to an hla gene (hla-drb1*0101) but the predictive value does not appear to be sufficient to implement in clinical practice.
17184205	statins trastuzumab abacavir	hypersensitivity	B5701	-	recent evidences include screening for thiopurine methyltransferase gene polymorphisms to prevent azathioprine-induced myelosuppression, or screening for human leukocyte antigen (hla)b5701 to prevent hypersensitivity reactions to abacavir therapy.
17284096	carbamazepine phenytoin	stevens-johnson syndrome	B*1502	-	recently, in han chinese treated with carbamazepine and presenting with stevens-johnson syndrome, a strong association was found with hla b*1502.
17317695	nevirapine abacavir	hypersensitivity	HLA-B*5701	-	hla-b*5701 screening for susceptibility to abacavir hypersensitivity.
17356469	abacavir	hypersensitivity	B*5701	-	prospective screening for human leukocyte antigen-b*5701 avoids abacavir hypersensitivity reaction in the ethnically mixed french hiv population. the association of human leukocyte antigen-b*5701 with abacavir hypersensitivity varies depending on ethnic origin.
17392574	aspirin	hypersensitivity	HLA-DRB1	-	the aim was to analyze the prevalence of hla class i phenotypes and hla-drb1* genotype in patients with ciu associated with asa and nsaids hypersensitivity (aicu).
17479950	abacavir	hypersensitivity	B*5701	-	a simple screening approach to reduce b*5701-associated abacavir hypersensitivity on the basis of sequence variation in hiv reverse transcriptase. abacavir hypersensitivity is strongly associated with the human leukocyte antigen (hla)-b*5701 allele; however, the cost of routine high-resolution hla typing before initiation of therapy remains prohibitive. we propose a simple approach to reduce b*57…
17509004	carbamazepine lamotrigine phenytoin	stevens-johnson syndrome exanthema maculopapular exanthem	HLA-B*1502	-	a previous study conducted in taiwan found a 100% association between hla-b*1502 allele and carbamazepine-induced stevens-johnson syndrome (sjs) in han chinese subjects, with an extremely high odds ratio compared with carbamazepine-tolerant subjects (odds ratio = 2,504). hla-b*1502 was associated with severe cutaneous reactions (scr) induced by aeds, which included carbamazepine, phenytoin, and l…
17534855	abacavir	hypersensitivity	HLA-B*5701	-	for example, the major histocompatibility complex hla-b*5701 allele has been associated with hypersensitivity to abacavir (abc) by several independent researchers. this paper outlines the design of a study to evaluate the utility of prospective screening for hla-b*5701 to reduce the incidence of abc hypersensitivity in an abc-naive population of hiv-infected subjects.
17545699	abacavir	hypersensitivity	HLA-B*5701	-	hla-b*5701 and hsp70 493t alleles have been shown to predict susceptibility to this hypersensitivity.design and this study was undertaken to provide a mechanistic understanding of the highly significant genetic association of hla class i and hsp70 alleles with abc hypersensitivity.
17559582	abacavir	hypersensitivity	HLA-B*5701	-	inheritance of hla-b*5701 is a strong predictor of a hypersensitivity reaction to the anti-hiv drug abacavir.
17620823	carbamazepine abacavir	syndrome hypersensitivity stevens-johnson syndrome drug hypersensitivity	B*1502 HLA-B*1502 HLA-B*5801 HLA-B*5701	-	a genetic association can also be phenotype-specific, as b*1502 is associated solely with carbamazepine-sjs/ten, and not with either maculopapular eruption or hypersensitivity syndrome. the genetic associations can be drug specific, such as hla-b*1502 being associated with carbamazepine-induced stevens-johnson syndrome and toxic epidermal necrolysis (sjs/ten), hla-b*5701 with abacavir hypersensit…
17620824	nevirapine abacavir	hypersensitivity drug hypersensitivity	HLA-B*5701	-	the potential for widespread implementation of hla-b*5701 screening for abacavir hypersensitivity will set an important precedent for bringing individualized medicine to the clinic and the use of genetic testing to improve drug safety. the association of abacavir hypersensitivity reaction with hla-b*5701 has been particularly important and provides a basis for genetic screening in the clinic sett…
17631508	abacavir	hypersensitivity	HLA-B*5701 B*5701	-	incidence of abacavir hypersensitivity and its relationship with hla-b*5701 in hiv-infected patients in taiwan. sto describe the incidence of hypersensitivity to abacavir and frequency of human leucocyte antigen (hla)-b*5701 in hiv-infected taiwanese persons. abacavir hypersensitivity was less frequently encountered in hiv-infected taiwanese initiating abacavir-containing cart than in caucasians,…
17697703	carbamazepine	stevens-johnson syndrome	HLA-B*1502 MHC	-	hla-b*1502-bound peptides: implications for the pathogenesis of carbamazepine-induced stevens-johnson syndrome. stevens-johnson syndrome (sjs) and toxic epidermal necrolysis (ten) can involve mhc-restricted presentation of a drug or its metabolites for t-cell activation.
17885623	abacavir	hypersensitivity	HLA-B*5701	-	hla-b*5701 testing to provide risk stratification for abacavir hypersensitivity has the potential to reduce incidence of hypersensitivity reactions in susceptible individuals. among samples tested to help clarify a previous history of hypersensitivity, 16/19 or 84% did not carry the hla-b*5701 allele whereas 3/19 (16%) were carriers of the hla-b*5701 allele.
18007983	trichloroethylene	dermatitis hypersensitivity	HLA-B*1301	-	hla-b*1301 as a biomarker for genetic susceptibility to hypersensitivity dermatitis induced by trichloroethylene among workers in china. the allele hla-b*1301 is strongly associated with tce-induced hypersensitivity dermatitis among exposed workers and might be used as a biomarker to predict high risk individuals to tce.
18018760	abacavir	hypersensitivity	B*5701	-	shla-b*5701 strongly predicts abacavir hypersensitivity (hsr), but implementation of effective routine screening into clinical practice requires testing be practical and accurate.
18025891	abacavir	hypersensitivity	HLA-B*5701 B5701	-	prospective hla-b*5701 screening and abacavir hypersensitivity: a single centre experience. after the observation that the risk of hypersensitivity correlated with ethnicity, the presence of the hla allele b5701 was found to be the strongest retrospective predictor of hypersensitivity. we describe our experience of prospective hla-b5701 testing and the impact on rates of abacavir hypersensitivity.
18184080	abacavir	hypersensitivity	HLA-B*5701	-	value of the hla-b*5701 allele to predict abacavir hypersensitivity in spaniards.
18192781	nevirapine abacavir	hypersensitivity	HLA-B*5701	-	hla-b*5701 screening to prevent abacavir hypersensitivity is currently the most relevant to clinical practice and highlights that the promise of cost-effective testing can be facilitated by robust laboratory methodology and quality assurance programs that can be applied to diverse treatment settings.
18192896	allopurinol nevirapine sulfamethoxazole lamotrigine carbamazepine phenobarbital	stevens-johnson syndrome	HLA-B	-	a european study of hla-b in stevens-johnson syndrome and toxic epidermal necrolysis related to five high-risk drugs.
18256392	abacavir	hypersensitivity	HLA-B*5701	-	hla-b*5701 screening for hypersensitivity to abacavir. hypersensitivity reaction to abacavir is strongly associated with the presence of the hla-b*5701 allele. this study was designed to establish the effectiveness of prospective hla-b*5701 screening to prevent the hypersensitivity reaction to abacavir. hla-b*5701 screening reduced the risk of hypersensitivity reaction to abacavir. in predominant…
18301070	nevirapine efavirenz	hypersensitivity	HLA-DRB1*01	-	hla-drb1*01 associated with cutaneous hypersensitivity induced by nevirapine and efavirenz.
18303141	abacavir	hypersensitivity	HLA-B	-	to review the clinical features, risk factors, diagnosis, and management of abacavir hypersensitivity reaction (hsr).data sourcesa medline (1950-october 2007) and embase (1980-october 2007) search using key words abacavir, hiv, human immunodeficiency virus, hypersensitivity reaction, hla-b(*)5701, and patch tests was conducted. identification of patients at risk of developing abacavir hypersensit…
18370849	carbamazepine nevirapine abacavir	hypersensitivity	HLA-B*5701 HLA-CW8 HLA-DRB1*0101 HLA-B*1502	-	prospective hla typing has dramatically reduced the risk of abacavir hypersensitivity because of its strong association with hla-b*5701. significant predisposition to nevirapine hypersensitivity has been reported in caucasian australians harboring hla-drb1*0101 with high cd4+ t-cell counts, and sardinians and japanese harboring hla-cw8. a strong association between carbamazepine hypersensitivity …
18444831	abacavir	hypersensitivity	B*5701	-	high sensitivity of human leukocyte antigen-b*5701 as a marker for immunologically confirmed abacavir hypersensitivity in white and black patients. although the human leukocyte antigen (hla)-b*5701 is highly associated with a hypersensitivity reaction (hsr) to abacavir (abc), variable sensitivities have been reported when clinical data alone have been used to define an abc hsr.
18549801	allopurinol carbamazepine abacavir	ankylosing spondylitis hypersensitivity drug hypersensitivities	HLA-B51 HLA-B27 HLA-B*5701 HLA-B57 HLA-B*1502 HLA-B58	-	the basis for strong immunogenetic associations between particular human leukocyte antigen (hla) class i allotypes and inflammatory conditions like behcet's disease (hla-b51) and ankylosing spondylitis (hla-b27) remain mysterious. hence, the strong association of hla-b*5701 with abacavir hypersensitivity reflects specificity through creation of a unique ligand as well as hla-restricted antigen pr…
18627414	carbamazepine phenytoin	epilepsy stevens-johnson syndrome seizure	HLA-B*1502	-	although the current studies associating particular genes and their variants with seizure control or adverse events have inherent weaknesses and have not provided unifying conclusions, several results, for example that asian patients with a particular hla allele, hla-b*1502, are at a higher risk for stevens-johnson syndrome when using carbamazepine, are helpful to increase our knowledge how genet…
18637831	carbamazepine phenytoin	stevens-johnson syndrome	HLA-B*1502	-	carbamazepine and phenytoin induced stevens-johnson syndrome is associated with hla-b*1502 allele in thai population. purposeprevious studies found a strong association between hla-b*1502 and carbamazepine (cbz)-induced stevens-johnson syndrome (sjs) in han chinese, but not in caucasian populations.
18670229	abacavir	hypersensitivity	HLA-B*5701	-	first large, multicenter, open-label study utilizing hla-b*5701 screening for abacavir hypersensitivity in north america. the frequency of the hla-b*5701 allele varies across racial groups and significantly correlates with risk of hypersensitivity. studies in europe and western australia demonstrated that prospective screening can significantly reduce the rate of hypersensitivity by avoiding the …
18673126	efavirenz abacavir	hypersensitivity	HLA-B*5701	-	increasing knowledge about genes implicated in pharmacokinetics, mode of action, efficacy, and toxicity of drugs has already provided relevant results for clinical practice, for example: the strong association of the abacavir hypersensitivity reaction with hla-b*5701 permits testing patients for the allele, and if present avoiding the drug and therefore preventing the reaction.
18680694	abacavir	hypersensitivity	HLA-B*5701	-	[hla-b*5701 and hypersensitivity reactions to abacavir. some host genetic factors, especially the hla-b*5701 allele, have been identified as risk factors for hypersensitivity reaction in caucasians. the present article discusses all the information related to hypersensitivity to abacavir and its genetic and immunological markers, as well as the distinct techniques for hla-b*5701 allele detection.
18680695	abacavir	hypersensitivity	HLA-B*5701	-	the aim of the predict-1 study was to determine the clinical utility of the pharmacogenetic test identifying hla-b*5701 to reduce the incidence of hypersensitivity reaction to abacavir, diagnosed clinically and with immunological confirmation, as well as to reduce unwarranted withdrawal of this drug.
18680696	nevirapine atazanavir abacavir	hypersensitivity	HLA-B*5701	-	the most significant advance for clinical practice is the correlation between the presence of the hla-b*5701 allele and hypersensitivity reaction to abacavir. in particular, one clinical trial with a large number of patients from distinct ethnic groups found that the probability of not developing hypersensitivity reaction (immunologically confirmed) was 100% if the patient was hla-b*5701-negative.
18684101	abacavir	hypersensitivity	HLA-B	-	the hla-b 5701 allele is predictive of hypersensitivity reaction to abacavir, a response herein termed "abc-hsr."
18784465	lamivudine emtricitabine tenofovir efavirenz abacavir	hypersensitivity	HLA-B*5701	-	the prevalence of hla-b*5701 and the probabilities of confirmed and unconfirmed severe systemic hypersensitivity reaction among patients taking abacavir testing hla-b*5701 positive and negative were from the prospective randomized evaluation of dna screening in a clinical trial study.
18824770	progesterone tacrolimus mifepristone	injury hypoxia	HLA-G	-	progesterone-induced hla-g expression was not protective against hypoxia/reoxygenation injury. furthermore, maximal doses of interferon-gamma, interleukin-10, cyclosporine, sirolimus, or tacrolimus, as well as exposure to hypoxia/reoxygenation, failed to induce hla-g expression.
18855539	abacavir	hypersensitivity	HLA-B*5701	-	the most relevant finding is the recognition of a strong association between one specific haplotype at the hla complex type i, hla-b*5701, and the abacavir hypersensitivity reaction. the heterogeneity in the prevalence of hla-b*5701 across distinct ethnicities accounts for differences in the risk of abacavir hypersensitivity reactions in distinct populations.
18855540	carbamazepine	stevens-johnson syndrome	HLA-B*1502 B*1502	-	carbamazepine, hla-b*1502 and risk of stevens-johnson syndrome and toxic epidermal necrolysis: us fda recommendations. owing to recent data implicating the hla allele b*1502 as a marker for carbamazepine-induced stevens-johnson syndrome and toxic epidermal necrolysis in han chinese, the fda recommends genotyping all asians for the allele.
18923406	rosiglitazone abacavir	syndrome hypersensitivity	HLA-B	-	two important examples are discussed, the association of apoe genotypes to the demonstration of actionable efficacy signals for the use of rosiglitazone for alzheimer's disease; and the identification of hla-b(*)5701 as a highly sensitive and specific predictive marker for abacavir treated patients who will develop hypersensitivity syndrome (hss).
18991620	nevirapine efavirenz abacavir	hypersensitivity	HLA-B*5701	-	studies across the world have consistently demonstrated that hla-b*5701 predicts the likelihood of hypersensitivity reactions to abacavir.
18991696	carbamazepine	hypersensitivity stevens-johnson syndrome	HLA-B*1502 HLA-B*5801 HLA-B*5701	-	studies have reported an association of hla-b*1502 and hla-b*5801 in patients with the stevens-johnson syndrome or toxic epidermal necrolysis provoked by carbamazepine, as well as of hla-b*5701 with abacavir hypersensitivity. ideally, predictors will help to prevent adverse reactions, as suggested by a recent study on the effectiveness of prospective hla-b*5701 screening to prevent hypersensitivi…
19086458	abacavir	hypersensitivity	HLA-B*5701	-	recent studies have revealed that hla-b*5701 is strongly associated with the abacavir hypersensitivity reaction.
19104471	nevirapine	adverse drug reactions skin rash	HLA-B*3505	-	hla-b*3505 allele is a strong predictor for nevirapine-induced skin adverse drug reactions in hiv-infected thai patients. an hla-b*3505 allele revealed a significant association with nvp-induced skin rash in the first and second screenings. in the combined data set, the hla-b*3505 allele was observed in 17.5% of the patients with nvp-induced skin rash compared with only 1.1% observed in nvp-toler…
19115972	abacavir	virus infection hypersensitivity	HLA-B*5701 B*5701	-	in 534 korean patients with human immunodeficiency virus infection, hla-b*5701 status was determined by polymerase chain reaction with hla-b*5701-specific primers. human leukocyte antigen allele (hla)-b*5701 is associated with abacavir hypersensitivity.
19238932	mycophenolate rimonabant varenicline abacavir	hypersensitivity	HLA-B*5701	-	screening of hla-b*5701, a good predictor of hypersensitivity reaction to abacavir, is recommended prior to starting therapy.
19243901	abacavir	hypersensitivity	HLA-B*5701	-	[hla-b*5701 and abacavir hypersensitivity reaction]. hypersensitivity reaction to abacavir is strongly associated with the presence of the hla-b*5701 allele and prospective hla-b*5701 genetic screening has now been instituted in clinical practice to reduce the risk of hypersensitivity reaction.
19255258	abacavir	hypersensitivity	B*5701	-	the most exciting development to date is the discovery of human leukocyte antigen subtype b*5701 (hla b*5701) as a strong predictor of the abacavir hypersensitivity reaction.
19262378	carbamazepine phenytoin	stevens-johnson syndrome	HLA-B*1502	Asian	this has led to the recommendation that patients of asian ancestry be tested for the hla-b*1502 allele, in order to identify those at high risk of developing stevens-johnson syndrome and toxic epidermal necrolysis after administration of carbamazepine and, possibly, phenytoin and other antiepileptic drugs.summaryfuture research will probably lead to discovery of additional genetic predictors of s…
19304978	abacavir	hypersensitivity fever skin rash	HLA-B*5701	European	the most serious adverse event caused by abacavir is the hypersensitivity reaction, which is usually associated with the presence of the human leukocyte antigen (hla) subtype b*5701, as shown in recent studies. similar reports suggest that not all severe abacavir-induced adverse events occur as a result of classic hypersensitivity reactions, and can present also in hla-b*5701-negative patients. a…
19320242	abacavir	hypersensitivity	HLA-B*5701	-	hla-b*5701 is strongly related to abacavir hypersensitivity reactions (hsrs).
19372817	abacavir	hypersensitivity	HLA-B5701	-	the strong association between hla-b5701 and abacavir hypersensitivity reaction shows promise for a genetic screening test to be feasibly incorporated into clinical practice.
19372976	tenofovir abacavir	hypersensitivity	B*5701	-	finally, tenofovir/emtricitabine and abacavir (using a promising human leukocyte antigen-b*5701 genetic test for hypersensitivity)/lamivudine have emerged as common first-line nucleoside analog reverse transcriptase inhibitors because of co-formulations, once-daily dosing, and favorable tolerability and adverse effect profiles.
19422151	abacavir	hypersensitivity	HLA-B*5701	-	hiv-infected patients carrying the hla-b*5701 allele are at a significantly increased risk of developing hypersensitivity reactions to abacavir.
19479656	carbamazepine abacavir allopurinol	syndrome hypersensitivity	HLA-B*5701	-	the implementation of hla-b*5701 screening for the prevention of abacavir hypersensitivity syndrome (abc hsr) has provided a model approach that can be applied to the screening of other drugs.
19483685	flucloxacillin	drug-induced liver injury	HLA-B*5701	-	hla-b*5701 genotype is a major determinant of drug-induced liver injury due to flucloxacillin.
19507510	clopidogrel irinotecan	myopathy	HLA-B	-	this review also addresses genetic markers for drug-induced severe cutaneous adverse reactions (hla-b) and myopathy(slco1b1).
19514905	abacavir	drug hypersensitivity	HLA-B*5701	-	this review focuses on the development of hla-b*5701 genetic screening as a means of preventing drug hypersensitivity reactions caused by a commonly prescribed antiretroviral drug, abacavir.
19556444	antiepileptics	stevens-johnson syndrome	B*1502	-	as an example, we used b*1502, an hla allele strongly associated with carbamazepine-induced stevens-johnson syndrome/toxic epidermal necrolysis, and validated the assay's application as a simple, accurate, rapid, and low-cost blood test for use in both clinical and bedside settings.
19668019	lamotrigine	stevens-johnson syndrome	B*1502	-	in contrast to the study of carbamazepine-induced stevens-johnson syndrome in han chinese patients, none of the cases carried b*1502.
19694795	carbamazepine	stevens-johnson syndrome	HLA-B*1502	-	it is reported recently that the human leukocyte antigen hla-b*1502 is associated with stevens-johnson syndrome (sjs) induced by cbz in han chinese.
19712599	abacavir	hypersensitivity	HLA-B*5701	-	[correlation, in previously treated hiv-1 positive patients, between hypersensitivity reaction to abacavir and the presence of the hla-b*5701 allele]. certain haplotypes of the primary histocompatibility complex proteins (hla-b*5701) are very significant predictors of the risk of hypersensitivity to this drug. the purpose of this study is to identify the cases where a probable hypersensitivity re…
19744523	efavirenz abacavir	hypersensitivity	HLA-B*5701	-	the strong association between abacavir hypersensitivity reaction and hla-b*5701 has been demonstrated in both observational and blinded randomized clinical trials in racially diverse populations and represents the best example of the clinical utility of pharmacogenetic screening in hiv medicine.
19750986	penicillin	ankylosing spondylitis spondylarthropathies allergic reactions	HLA-B27 B*2702 B35 HLA-B*2702 HLA-B*2701	-	hla-b27 was positive in 70% of the ankylosing spondylitis patients and 52% had b*2702 subgroup and b35 was the most common subgroup among the patients who were hla-b27 negative. hla-b27 subtypes in patients with spondylarthropathies, ige levels against some allergens and their relationship to the disease parameters. allergic reactions against these 13 allergens were more severe in patients hla-b2…
19839743	abacavir	hypersensitivity	HLA-B	-	screening for hla-b 5701 reduces the risk of developing an abacavir hypersensitivity reaction (abc hsr) and is recommended in all patients before initiating highly active antiretroviral therapy (haart) with abacavir.
19915237	carbamazepine	stevens-johnson syndrome	HLA-B*1502	-	association of hla-b*1502 allele and carbamazepine-induced stevens-johnson syndrome among indians.
20020273	carbamazepine flucloxacillin abacavir allopurinol	hypersensitivity	HLA-B*5701	-	this has been led by the research on abacavir hypersensitivity - its association with hla-b*5701 forms the gold standard of how we need to identify associations and implement them in clinical practice.
20039783	abacavir	hypersensitivity	HLA-B*5701	-	hla-b*5701 was most commonly tested to identify those at risk of abacavir hypersensitivity among patients with hiv.
20144493	abacavir	hypersensitivity	HLA-B*5701	-	cost-effectiveness analysis of hla-b*5701 typing in the prevention of hypersensitivity to abacavir in hiv+ patients in spain.
20154286	levamisole	agranulocytosis	HLA-B27	-	of 5 patients tested, 3 (60%) were hla-b27+ and showed antineutrophil antibodies, consistent with known associations of levamisole-induced agranulocytosis.
20234788	abacavir lamivudine	syndrome myocardial infarction hypersensitivity	HLA-B*5701	-	frequency of the associated abacavir hypersensitivity syndrome has decreased substantially since the introduction of routine testing for the hla-b*5701 allele; the activity of the drug in hiv-infected persons with hiv rna values more than 100,000 copies/ml has been questioned; the possible increased risk of myocardial infarction after recent exposure to abacavir has been debated; and the drug has…
20345939	carbamazepine	adverse drug reactions	HLA-B*1502	-	association between hla-b*1502 and carbamazepine-induced severe cutaneous adverse drug reactions in a thai population.
20375757	abacavir	hypersensitivity	B*5701 HLA-B*5701	-	shla-b*5701 is a major histocompatibility complex class i allele associated with an immunologically-mediated hypersensitivity reaction to abacavir. in hiv-infected patients, pretreatment hla-b*5701 screening may allow more informed decisions regarding abacavir use and has the potential to significantly reduce the frequency of abacavir-related hypersensitivity reactions and costs associated with m…
20415545	ximelagatran isoniazid	injury	B*5701	-	the hla associations include a strong association between flucloxacillin-induced injury and the class i allele b*5701 and weaker associations for co-amoxiclav and ximelagatran dili with the class ii genotype.
20477682	abacavir	hypersensitivity	B*5701	-	genetic factors predisposing to hypersensitivity reactions with antiretrovirals are also being increasingly identified - the prime example of this is with abacavir, where pre-prescription genotyping for hla b*5701 has been shown to reduce the incidence of hypersensitivity.
20485159	carbamazepine hepatitis lamotrigine allopurinol	hypersensitivity stevens-johnson syndrome	HLA-B*1502	-	the association of the hla-b*1502 allele with cbz-induced stevens-johnson syndrome in asian population has also recently been observed.summaryaspirin hypersensitivity has been associated with various genetic polymorphisms.
20487194	warfarin abacavir	hypersensitivity	HLA-B*5701	-	successful results that have been achieved within the field of pharmacogenomics so far are, to name a few, hla-b*5701 screening to avoid hypersensitivity to the antiretroviral abacavir, thiopurine s-methyltransferase (tpmt) genotyping to avoid thiopurine toxicity, and cyp2c9 and vkorc1 genotyping for better dosing of the anticoagulant warfarin.
20504258	methazolamide	stevens-johnson syndrome	HLA-B*5901	-	hla-b*5901 is strongly associated with methazolamide-induced stevens-johnson syndrome/toxic epidermal necrolysis.
20534626	abacavirabacavir	hypersensitivity	HLA-B*5701	-	use of the hcp5 single nucleotide polymorphism to predict hypersensitivity reactions to abacavir: correlation with hla-b*5701. the use of hcp5 rs2395029 testing could be as useful as hla-b*5701 typing to prevent the abacavir hypersensitivity reaction.
20554495	abacavir	hypersensitivity	HLA-B*5701	-	avoiding abacavir in hiv-infected patients tested positive for hla-b*5701 reduces the risk of abacavir hypersensitivity reaction (abc-hsr).
20602616	abacavir	syndrome hypersensitivity	HLA-B*5701	-	hla-b*5701 screening to prevent abacavir hypersensitivity syndrome is an example of a test now in widespread routine clinical use in the developed world.
20615079	ximelagatran isoniazid amoxicillin-clavulanate flucloxacillin abacavir	hypersensitivity	B*5701	-	human leukocyte antigen-b*5701 is closely linked to the hypersensitivity reaction seen with abacavir, and such screening has been successfully incorporated into hiv treatment around the globe and offers the promise that testing for other genetic markers will soon become a routine part of clinical practice.
20735341	infliximab	uveitis recurrence demyelination ankylosing spondylitis scotoma	HLA-B27	-	infliximab-induced demyelination causes visual disturbance mistaken for recurrence of hla-b27-related uveitis. purposeto report a patient treated with infliximab for ankylosing spondylitis and hla-b27 uveitis presenting with a scotoma in his left good eye due to infliximab-induced occipital demyelination mistaken for a uveitis recurrence.designcase report.
20833111	carbamazepine	adverse drug reactions	HLA-B*1502	-	association between carbamazepine-induced cutaneous adverse drug reactions and the hla-b*1502 allele among patients in central china. the aim of this study was to investigate the association between carbamazepine (cbz)-induced cutaneous adverse drug reactions (cadrs) and the hla-b*1502 allele among patients from central china.
20868635	clozapine	agranulocytosis	HLA-DQB1	-	candidate gene analysis identifies a polymorphism in hla-dqb1 associated with clozapine-induced agranulocytosis.
21071176	carbamazepine lamotrigine	stevens-johnson syndrome	B*1502	-	human leukocyte antigen (hla)-b*1502 has been strongly associated with cbz-induced stevens-johnson syndrome/toxic epidermal necrolysis (sjs/ten).
21091860	abacavir	hypersensitivity	HLA-B	-	sto determine the frequencies of hla-b alleles in ugandan patients in the nora substudy of the dart trial and to compare hla-b allele frequencies in those with and without clinically diagnosed hypersensitivity reaction (hsr).
21110805	nevirapine efavirenz abacavir	hypersensitivity	B*5701	-	one of these tests (hla b*5701) is now being applied in clinical practice and widely used to prevent the risk of hypersensitivity reactions to abacavir.
21149285	carbamazepine	adverse drug reactions	HLA-A*3101	-	genome-wide association study identifies hla-a*3101 allele as a genetic risk factor for carbamazepine-induced cutaneous adverse drug reactions in japanese population.
21151380	abacavir	hypersensitivity	HLA-B*5701	-	hla-b*5701 testing to predict abacavir hypersensitivity. abacavir-induced hypersensitivity reaction has been associated with the presence of the major histocompatibility complex class i allele hla-b*5701. a screening test for the hla-b*5701 allele can assist clinicians to identify patients who are at risk of developing a hypersensitivity reaction to abacavir.
21162913	carbamazepine oxcarbazepine	syndrome hypersensitivity	HLA-B*1502	-	[hypersensitivity syndrome reactions to antiepileptic drugs, clinical characteristic and association with hla-b*1502].
21169036	oxcarbazepine	stevens-johnson syndrome	HLA-B*1502	-	recent study demonstrated that hla-b*1502 was a common risk allele in aromatic antiepileptic drugs (aeds) induced stevens-johnson syndrome and toxic epidermal necrolysis in han chinese.
21189110	chromium	allergic reactions	DR	-	it is tempting to speculate that hla dr(+) cd8(+) t-cells are involved in the pathogenesis of allergic reactions, implant loosening, and lymphocytic pseudotumors.
21204807	carbamazepine	stevens-johnson syndrome	HLA-B*1511	-	hla-b*1511 is a risk factor for carbamazepine-induced stevens-johnson syndrome and toxic epidermal necrolysis in japanese patients.
21221482	abacavir	hypersensitivity hiv infection	HLA-B*5701	-	it has been demonstrated that hla-b*5701 screening reduces the risk for hypersensitivity reaction to abacavir in hiv-infected patients. the difference between these frequencies is probably due to slow progression of hiv infection in hla-b*5701 carriers, thus less patients would require antiretroviral therapy and b*5701 typing.
21245432	lapatinib	breast cancer	HLA-DQA1*02:01	-	hla-dqa1*02:01 is a major risk factor for lapatinib-induced hepatotoxicity in women with advanced breast cancer.
21252404	abacavir	hypersensitivity	B*5701 HLA-B*5701	-	a hypersensitivity reaction to abacavir develops in approximately 2-8% of hiv patients receiving this drug and is strongly associated with presence of the human leukocyte antigen (hla)-b*5701. screening for hla-b*5701 reduces the risk of developing an abacavir hypersensitivity reaction. therefore, prospective hla-b*5701 screening should be implemented in all settings where abacavir is widely used…
21289376	carbamazepine	syndrome toxic epidermal necrolysis hypersensitivity	HLA-B*1502	-	genetic analysis of dhs patients has revealed a striking association between carbamazepine (cbz)-induced severe bullous reactions, such as steven-johnson syndrome, and toxic epidermal necrolysis in individuals from southeast asia who carry a specific hla allele (hla-b*1502). a case of carbamazepine-induced steven-johnson syndrome reaction in a hla-b*1502 positive child of han chinese origin, a ca…
21306565	lamotrigine	adverse drug reactions	HLA-B	-	hla-b alleles and lamotrigine-induced cutaneous adverse drug reactions in the han chinese population.
21334226	phenytoin	stevens-johnson syndrome	HLA-B*1502	-	phenytoin-induced stevens-johnson syndrome with negative hla-b*1502 allele in mainland china: two cases.
21342224	trichloroethylene	syndrome hypersensitivity	HLA-B*44 B*1301	-	furthermore, human leukocyte antigen (hla)-b*1301 and hla-b*44 were identified as markers of individual susceptibility to tce-induced hypersensitivity syndrome (hs).
21354501	carbamazepine abacavir	hypersensitivity	HLA-B*5701	-	the rollout of hla-b*5701 into routine clinical practice as a genetic screening test to prevent abacavir hypersensitivity provides a translational roadmap for other drugs.
21354503	carbamazepine sulfamethoxazole	stevens-johnson syndrome	HLA-B*1502	-	expression of hla-b*1502 is a marker known to be necessary but not sufficient to predict carbamazepine-induced stevens-johnson syndrome/toxic epidermal necrolysis in han chinese.
21393610	allopurinol	hypersensitivity chronic renal insufficiency	HLA-B58	-	this study was conducted to find out the incidence of allopurinol-induced hypersensitivity on patients with chronic renal insufficiency (cri) according to hla-b58 and the clinical implications of hla-b58 as a risk marker for the development of allopurinol-induced hypersensitivity. screening tests for hla-b58 in cri patients will be clinically helpful in preventing severe allopurinol hypersensitiv…
21480946	abacavir	allergic reactions	HLA-B*5701	-	genetic predisposition to the occurrence of these allergic reactions has been shown for some of the drugs, notably abacavir hypersensitivity which is strongly associated with the class i mhc allele, hla-b*5701.
21501118	allopurinol flucloxacillin abacavir	hypersensitivity drug hypersensitivity	HLA-B*5701 HLA-B*5801 HLA-B57 HLA-B58	-	hla-b*5701 is strongly associated with hypersensitivity to the hiv drug abacavir, liver toxicity from the antibiotic flucloxacillin and is a marker for slow progression of hiv aids. hla-b*5801 is associated with hypersensitivity to allopurinol used to treat hyperuricaemia and recurrent gout. the usefulness of hla-b57 screening for prediction of abacavir hypersensitivity was shown in three indepen…
21510768	abacavir	hypersensitivity	HLA-B*5701	-	association of the genetic marker for abacavir hypersensitivity hla-b*5701 with hcp5 rs2395029 in mexican mestizos. prospective screening for hla-b*5701 decreases or abolishes abacavir hypersensitivity reaction. it is feasible to have a pharmacogenetic program based on hcp5 rs2395029 genotyping as a screening tool with confirmation of hla-b*5701 carriage by sequenciation, to prevent abacavir hype…
21514285	abacavir	hypersensitivity	HLA-B*5701	-	the hla-b*5701 allele is predictive of hypersensitivity reaction to abacavir, and this gene is in a perfect linkage disequilibrium with the rs2395029 snp present in the hcp5 gene.
21521028	abacavir	hypersensitivity	HLA-B*57:01	-	novel sensitive, specific and rapid pharmacogenomic test for the prediction of abacavir hypersensitivity reaction: hla-b*57:01 detection by real-time pcr. aiminternational hiv treatment guidelines recommend hla-b*57:01 typing before abacavir administration, in order to reduce the incidence of abacavir hypersensitivity reactions, the major cause of early therapy discontinuation.
21635710	carbamazepine	adverse drug reactions	HLA-A*3101 HLA-B*1502	-	a recent prospective clinical trial in taiwan has indicated that hla-b*1502 screening will reduce the incidence of life-threatening adverse reactions to carbamazepine, while a genome-wide association study has identified the hla-a*3101 allele as a genetic risk factor for the full spectrum of carbamazepine-induced cutaneous adverse drug reactions in a european population.
21687032	efavirenz abacavir lamivudine	hypersensitivity	HLA-B5701	-	the case was also notable firstly in that there was an absence of the hla-b5701 allele, the most common human leucocyte antigen (hla) allele associated with hypersensitivity, and, secondly, as the case occurred in an african patient, african people not being prone to abacavir hypersensitivity.
21787242	abacavir lamivudine	hypersensitivity cardiovascular disease	B*5701	-	it also looks at clinical efficacy, including safety and tolerability.expert opinionin the last few years, new data regarding human leukocyte antigen (hla) b*5701 testing to prevent the hypersensitivity reaction due to abc have been presented, providing a landmark in the management of adverse events in hiv, and later a previously unexpected correlation of the recent exposure to abc with an increa…
21790926	probenecid allopurinol	hypersensitivity exanthema maculopapular exanthem	HLA-B HLA-B*5801	-	we examined the relationship between the different skin hypersensitivity reactions to allopurinol and the hla-b locus in australian patients. twelve patients with allopurinol-induced maculopapular exanthema were negative for hla-b*5801, including one south-east asian.
21801394	allopurinol	adverse drug reactions stevens-johnson syndrome	HLA-B	-	stevens-johnson syndrome (sjs) and toxic epidermal necrolysis (ten) are rare but extremely severe cutaneous adverse drug reactions in which drug-specific associations with hla-b alleles were described.
21802305	carbamazepine	stevens-johnson syndrome	HLA-B	-	recent studies associated the hla-b 1502 allele with carbamazepine (cbz)-induced stevens-johnson syndrome (sjs)/toxic epidermal necrolysis (ten) in patients from china, thailand and malaysia.
21810746	nevirapine	drug allergy	HLA-B*3505	-	the receiver operating characteristic curve showed that the algorithm had an area under the curve of 76.4%, which was developed with 5 factors: rs1576*g status, hla-b*3505 status, not receiving prescribed lead-in of nevirapine, history of drug allergy, and cd4 cell count prior to the nevirapine treatment.
21906289	allopurinol	stevens-johnson syndrome toxic epidermal necrolysis	HLA-B*5801	-	despite some studies suggesting a possible association between human leukocyte antigen, hla-b*5801 and allopurinol induced stevens-johnson syndrome (sjs) and toxic epidermal necrolysis (ten), the evidence of association and its magnitude remain inconclusive. association of hla-b*5801 allele and allopurinol-induced stevens johnson syndrome and toxic epidermal necrolysis: a systematic review and me…
21917426	carbamazepine	hypersensitivity	HLA-B*1502	-	although the us fda recommends screening for hla-b*1502 allele in most of asian ancestry before initiating carbamazepine therapy, the hla associations with carbamazepine hypersensitivity in non-chinese asian populations remain unclear.
21924464	carbamazepine	drug hypersensitivity drug hypersensitivities	HLA-B*1502	-	this study establishes the key role of the tcr in the pathogenic mechanism of sjs/ten, explains why some hla-b*1502 carriers are tolerant to cbz, and provides a biomarker profile for drug hypersensitivity. despite the strong hla predisposition to drug hypersensitivities, such as hla-b*1502 to carbamazepine (cbz)-induced sjs/ten, it remains unknown whether particular t-cell receptors (tcrs) partic…
22003912	carbamazepine	stevens-johnson syndrome	HLA-B*1502	-	the only known valid antiepileptic drug biomarker is hla-b*1502 (stevens-johnson syndrome in patients of specific asian backgrounds taking carbamazepine).
22017685	carbamazepine abacavir	drug hypersensitivities	HLA-ASSOCIATED	-	recent findings have begun to unearth the mechanistic basis for these hla associations, and here we review recent advances in the field of hla-associated drug hypersensitivities.
22026283	abacavir	hypersensitivity	HLA-B*57:01	-	the hla-b*57:01 allele is associated with a hypersensitivity reaction to abacavir, and its prevalence varies in different populations.
22029859	sunitinib cisplatin vincristine	tumor melanoma	HLA-A2	-	using human ex vivo models we evaluated the biological and immunological effects of h-1pv-induced tumor cell lysis alone or in combination with chemotherapeutic or targeted agents in human melanoma cells +/- characterized human cytotoxic t-cells (ctl) and hla-a2-restricted dendritic cells (dc).
22053601	carbamazepine	syndrome epilepsy hypersensitivity	HLA-B*1502	-	we describe the association of the hla-b*1502 allele in 27 epilepsy patients (19 malays, 8 chinese) treated with carbamazepine (cbz) at the ukm medical center (ukmmc), 6 with cbz-steven johnson syndrome (cbz-sjs), 11 with cbz-induced rash, 2 with suspected phenytoin-induced rash and 8 negative controls. frequency of the hla-b*1502 allele contributing to carbamazepine-induced hypersensitivity reac…
22136512	carbamazepine abacavir allopurinol	drug hypersensitivity	HLA-B*57:01 HLA-B*15:02 A*31:01 HLA-B*58:01	-	to date, the following drugs have been identified as causing significant drug hypersensitivity reactions in patients who have the following hla alleles: abacavir and hla-b*57:01, carbamazepine and hla-b*15:02/a*31:01 and finally allopurinol and hla-b*58:01.
22197535	abacavir	syndrome hypersensitivity	HLA-B*5701	-	here we report a retrospective analysis of the association of hla-b*5701 with abacavir hypersensitivity syndrome (ahs) in a large canadian cohort of 489 human immunodeficiency virus-1-positive patients exposed to abacavir. carriage of the hla-b*5701 allele indicated a strong association with abacavir hypersensitivity (p < 0.0001; odds ratio = 6,934; 95% confidence interval = 321-149,735).
22207871	carbamazepine methylprednisolone prednisolone	stevens-johnson syndrome	B*1502	-	owing to recent data implicating the hla allele b*1502 as a marker for carbamazepine induced stevens-johnson syndrome and ten in han chinese, the fda recommends genotyping all asians for the allele.
22211527	carbamazepine	adverse drug reactions	HLA-A31	-	hla-a31 strongly associates with carbamazepine-induced adverse drug reactions but not with carbamazepine-induced lymphocyte proliferation in a japanese population.
22277675	allopurinol	psoriasis stevens-johnson syndrome	HLA-B*58:01	-	in the present study, to expedite the application of this pharmacogenomic information to the proper usage of allopurinol in a clinical situation, we developed a polymerase chain reaction-restriction fragment length polymorphism (pcr-rflp) assay for the genotyping of rs9263726 in the psoriasis susceptibility 1 candidate 1 (psors1c1) gene, which is in absolute linkage disequilibrium (r(2) = 1, d' =…
22283394	carbamazepine	hypersensitivity	HLA-B*15:02	-	in this study, we reported a new technique in detecting hla-b*15:02 by using a nested sequence-specific primer-polymerase chain reaction (ssp-pcr) that can be used on genomic dna and whole blood for carbamazepine hypersensitivity prediction.
22322005	carbamazepine	stevens-johnson syndrome drug hypersensitivity	HLA-B HLA-B*1502 HLA-ASSOCIATED	-	direct interaction between hla-b and carbamazepine activates t cells in patients with stevens-johnson syndrome. we adopted the hla-b*1502 genetic predisposition to carbamazepine (cbz)-induced stevens-johnson syndrome (sjs)/toxic epidermal necrolysis (ten) as a model to study the pathologic role of hla in delayed-type drug hypersensitivity. this study demonstrates a direct interaction of hla with …
22338581	abacavir	hypersensitivity	HLA-B*57:01	-	the antiretroviral agent abacavir can cause hypersensitivity reaction (hsr) and the presence of hla-b*57:01 is predictive of abacavir-hsr in caucasian hiv-infected patients.
22348415	allopurinol	hypersensitivity erythema multiforme	HLA-B*58:01	-	sto confirm the association link between hla-b*58:01 and hypersensitivity reactions attributed to allopurinol use in han chinese patients in hong kong. the hla-b*58:01 genotyping was performed in 20 patients with allopurinol-induced scar or erythema multiforme major (emm; n = 1) and in 30 patients tolerant to allopurinol.
22348435	carbamazepine	stevens-johnson syndrome	B*1502 HLA-A*3101 HLA-B*1502	-	association between hla and stevens-johnson syndrome induced by carbamazepine in southern han chinese: genetic markers besides b*1502? previous studies have demonstrated a strong association between carbamazepine-induced stevens-johnson syndrome and toxic epidermal necrolysis (cbz-induced sjs/ten) and hla-b*1502 in chinese, and hla-a*3101 but not hla-b*1502 in caucasians and japanese.
22357454	lapatinib	gilberts syndrome	DRB1*07:01 DQA1*02:01	-	lapatinib-associated hy's law cases have been characterized using human leukocyte antigen (hla) dqa1*02:01/drb1*07:01 and gilbert's syndrome ugt1a1*28/*28 genotypes.
22378157	abacavir	hypersensitivity	HLA-B*57:01	-	a variant allele, hla-b*57:01, is associated with increased risk of a hypersensitivity reaction to the anti-hiv drug abacavir.
22379998	lamotrigine	hypersensitivity adverse drug reactions	HLA-A*3101	-	aimsan association between carbamazepine-induced hypersensitivity and hla-a*3101 has been reported in populations of both european and asian descent. we aimed to investigate hla-a*3101 and other common variants across the genome as markers for cutaneous adverse drug reactions (cadrs) attributed to lamotrigine and phenytoin.materials & we recruited patients with lamotrigine-induced cadrs (n = 46) …
22429379	carbamazepine	epilepsy adverse drug reactions	HLA-B*1502	-	here, two cases of cross-reactivity to aeds, where cutaneous adverse drug reactions (cadrs) developed in female han chinese patients with epilepsy who tested positive for the hla-b*1502 allele, are described.
22585534	abacavir	drug hypersensitivity	HLA-B*5701	-	the antiretroviral drug abacavir (abc) elicits severe drug hypersensitivity reactions in hla-b*5701(+) individuals.
22613851	allopurinol ximelagatran flucloxacillin carbamazepine lumiracoxib lapatinib abacavir	hypersensitivity adverse drug reactions	HLA-B*57:01 HLA-A*3101 HLA-B*1502 HLA-B*58:01	-	the 'revolution' started with abacavir where the predisposition to hypersensitivity was linked to hla-b*57:01, which was confirmed in a clinical trial, and where its implementation has shown to reduce the incidence of hypersensitivity in a cost-effective manner. since then, associations have also been shown for allopurinol (hla-b*58:01)- and carbamazepine (hla-b*1502 and hla-a*3101)-induced serio…
22617051	didanosine flucloxacillin abacavir	drug hypersensitivity	HLA-B*57 HLA-ASSOCIATED HLA-B57	-	abacavir induces loading of novel self-peptides into hla-b*57: 01: an autoimmune model for hla-associated drug hypersensitivity. abacavir drug hypersensitivity in hiv-treated patients is associated with hla-b57:01 expression.
22645359	abacavir	drug hypersensitivity	MHC	-	drug hypersensitivity caused by alteration of the mhc-presented self-peptide repertoire.
22689709	carbamazepine codeine	stevens-johnson syndrome	HLA-B*1502	-	the presence of the hla-b*1502 allele is associated with carbamazepine-induced stevens-johnson syndrome (sjs) and/or toxic epidermal necrolysis (ten).
22722860	carbamazepine abacavir	hypersensitivity	HLA-B*15:02	-	we also show that carbamazepine, a widely used anti-epileptic drug associated with hypersensitivity reactions in hla-b*15:02 individuals, binds to this allotype, producing alterations in the repertoire of presented self peptides.
22855633	propofol	necrosis,shock	HLA-DR	-	the following parameters were measured: lipopolysaccharide (lps)-induced tumour necrosis factor (tnf)-a, procalcitonin (pct), interleukin (il)-6/10, heat shock proteins (hsps) 60, 70, and 90, human leucocyte antigen-dr (hla-dr), and lps-binding protein (lbp).
22913531	abacavir	hypersensitivity	HLA-B*57:01	-	carriers of hla-b*57:01 are at risk for abacavir hypersensitivity reaction (abc-hsr).
22920398	abacavir	syndromes,hypersensitivity	MHC HLA-B*5701	-	over the last decade there have been many associations between these syndromes and class i and ii hla alleles of the mhc, which have enriched and driven our knowledge of their immunopathogenesis. significant translation has also occurred in the case of hla-b*5701 screening being used to exclude at risk patients from abacavir and prevent abacavir hypersensitivity.
22931407	ribavirin	anemia,chronic hepatitis c,anemia,anemia	HLA-B*15:02	-	hla-b*15:02 is associated with anemia in patients with chronic hepatitis c treated with pegylated interferon-a and ribavirin. the occurrence of treatment-related anemia (hb < 10 g/dl) was significantly associated with hla-b*15:02 as shown by multivariate analysis (adjusted odds ratio, 8.13; 95% confidence interval: 1.19-55.70; p-value after holm's procedure, 0.03). hla-b*15:02 is associated with …
22943588	carbamazepine abacavir allopurinol	hypersensitivity,drug hypersensitivity	HLA-B*58:01 HLA-ASSOCIATED	-	while the presence of hla-b*58:01 allele substantially increases the risk of allopurinol hypersensitivity, it is not an absolute requirement, suggesting that other factors also play an important role. in some hla-associated drug hypersensitivity reactions, the presence of a risk allele is a necessary but incomplete factor for disease development.
22955130	carbamazepine phenytoin	epilepsy,stevens-johnson syndrome	HLA-B*1502	-	cost-effectiveness of hla-b*1502 genotyping in adult patients with newly diagnosed epilepsy in singapore. asians who carry the hla-b*1502 allele have an elevated risk of developing stevens-johnson syndrome (sjs) and toxic epidermal necrolysis (ten) when treated with the antiepileptic drugs (aeds) carbamazepine (cbz) and phenytoin (pht).
22986704	abacavir	hypersensitivity	B*5701	-	human leukocyte antigen (hla)-b*5701 allele is associated with abacavir hypersensitivity.
22987284	oxacillin dicloxacillin flucloxacillin abacavir	injury,injury	B*57:01 HLA-B*57:01	-	human leukocyte antigen (hla)-b*57:01-restricted activation of drug-specific t cells provides the immunological basis for flucloxacillin-induced liver injury. thus, we characterize flucloxacillin-responsive cd4+ and cd8+ t cells from patients with liver injury and show that naive cd45ra+cd8+ t cells from volunteers expressing hla-b*57:01 are activated with flucloxacillin when dendritic cells pres…
23032409	flucloxacillin abacavir	infections hypersensitivity drug-induced liver injury	HLA-B*5701	-	considering the high prevalence of soft-tissue infections in hiv patients, we conducted a retrospective study to investigate whether flucloxacillin use was associated with adverse events in hiv patients known to be hla-b*5701 positive. testing for hla-b*5701 is routine in many hiv clinics to identify those at risk of hypersensitivity reaction (hsr) to abacavir. positive hla-b*5701 genotype has re…
23132554	carbamazepine	hypersensitivity stevens-johnson syndrome	HLA-A*3101 HLA-B*1502	-	hla-a*3101 is significantly associated with all phenotypes of cbz hypersensitivity in multiple ethnicities with a pooled or of 9.5 (95% ci = 6.4-13.9, p < 1 x 10(-5)). between 47 and 67 patients would need to be tested for hla-a*3101 to prevent one episode of hypersensitivity. we determined that carriage of hla-b*1502 in asian patients was associated with a pooled odds ratio (or) of 113.4 (95% co…
23141566	abacavir	syndrome hypersensitivity bullous skin disease	HLA-B*57:01 HLA-B*15:02	-	the associations between hla-b*57:01 and abacavir hypersensitivity syndrome, and hla-b*15:02 and carbamazepine-induced bullous skin disease have provided new insights into the mechanism associated with hypersensitivity reactions to these drugs.
23153842	carbamazepine	allergy syndrome hypersensitivity	HLA-B*1502	-	this patient had no previous food or medication allergy history and presented a negative test result of hla-b*1502 genotype. the importance of genetic susceptibility other than hla-b*1502 should not be overlooked in drug-induced hypersensitivity syndrome.
23226059	abacavir	hypersensitivity	HLA-B*5701	-	the strong association of the major histocompatibility class i allele hla-b*5701 and abacavir hypersensitivity, and its translation and use in routine hiv clinical practice as a predictive marker with 100% negative predictive value, has been a success story and a notable example of the challenges and triumphs in bringing pharmacogenetics to the clinic.
23280011	abacavir	hypersensitivity	HLA-B*57:01	-	hypersensitivity reactions to the drug abacavir, used to treat hiv/aids patients, is associated with possession of hla-b*57:01.
23362284	nevirapine	hypersensitivity	HLA-C*04:01 HLA-DQB1	-	hla-c*04:01 was found to markedly increase the risk for sjs (odds ratio [or] = 17.52; 95% confidence interval, 3.31-92.80) and all hypersensitivity phenotypes (or = 2.64; 95% ci, 1.13-6.18) when compared to the baseline rare allele group in a binary logistic regression model. in addition, a number of alleles within the hla-dqb1 loci protected against nevirapine-induced hypersensitivity phenotypes.
23452606	carbamazepine phenytoin	epilepsy hypersensitivity	HLA-B*1502	-	although numerous candidate gene studies in epilepsy pgx have been published, to date only two validated associations exist: the association of the *2 and *3 alleles of cyp2c9 with phenytoin metabolism and the association of hla-b*1502 with serious hypersensitivity reactions to carbamazepine.
23512513	abacavir	hypersensitivity	B*5701	-	abacavir hypersensitivity is associated with the presence of human leukocyte antigen (hla)-allele b*5701.
23541086	abacavir	death hypersensitivity iatrogenic disease	HLA-B*57:01	-	t-cells from hla-b*57:01+ human subjects are activated with abacavir through two independent pathways and induce cell death by multiple mechanisms. susceptibility to abacavir hypersensitivity has been attributed to possession of the specific human leukocyte antigen allele hla-b*57:01. hla-b*57:01-restricted activation of cd8+ t-cells provides a link between the genetic association and the iatroge…
23588310	carbamazepine	hypersensitivity exanthema maculopapular exanthem	HLA-B HLA-A	-	hla-a 31:01 and hla-b 15:02 as genetic markers for carbamazepine hypersensitivity in children. human leukocyte antigen-b (hla)-b 15:02 and hla-a 31:01 have been identified as predictive genetic markers for cbz hypersensitivity in asian and european patients. to replicate these genetic associations in pediatric patients from north america with a diverse ethnic background, we investigated hla-a 31:…
23592889	abacavir	hypersensitivity	HLA-B*5701	-	for example, the 100% negative predictive value of hla-b*5701 for true immunologically mediated abacavir hypersensitivity and the development of feasible, inexpensive dna-based molecular tests has led to incorporation of hla-b*5701 screening in routine hiv clinical practice.
23600531	allopurinol	adverse drug reactions stevens-johnson syndrome	HLA-B*58:01	-	hla-b*58:01 is associated with allopurinol-induced severe cutaneous adverse drug reactions (scadr) particularly in han chinese, but the risk in european populations has seldom been studied. hla-b*58:01 is a risk factor for allopurinol-induced dress and stevens-johnson syndrome/toxic epidermal necrolysis in a portuguese population.
23635947	lapatinib flucloxacillin ticlopidine	syndrome hypersensitivity stevens-johnson syndrome	HLA-B*57:01 HLA-A*31:01 HLA-B*15:02 HLA-B*58:01	-	hla-b*57:01 is strongly associated with abacavir-induced hypersensitivity syndrome. as for scars, associations of hla-b*15:02 or hla-a*31:01 and hla-b*58:01 have been revealed for carbamazepine- and allopurinol-related stevens-johnson syndrome and toxic epidermal neclolysis, respectively.
23678186	hepatitis	injury	HLA-A2	-	immunization with the defined hbv epitope v60 peptide elicited specific cytotoxic t lymphocyte (ctl)-induced liver injury in hla-a2(+) hbv transgenic mice.
23692434	carbamazepine lamotrigine phenytoin	stevens-johnson syndrome	B*15:02	-	purposehla-b*15:02 screening is recommended before starting carbamazepine in han chinese and southeast asians because the allele is strongly predictive of stevens-johnson syndrome (sjs)/toxic epidermal necrolysis (ten) induced by the drug.
23695185	carbamazepine	stevens-johnson syndrome	HLA-B*15:02	-	the variant allele hla-b*15:02 is associated with an increased risk of stevens-johnson syndrome (sjs) and toxic epidermal necrolysis (ten) in response to carbamazepine treatment.
23866082	abacavir nevirapine minocycline allopurinol	hypersensitivity	HLA-B*5701	-	the strong association between abacavir and hla-b*5701 has enabled pharmacogenetics screening to be employed successfully to minimise the occurrence of hypersensitivity.
23884208	carbamazepine	stevens-johnson syndrome	HLA-B*1502	-	relationship between the hla-b*1502 allele and carbamazepine-induced stevens-johnson syndrome and toxic epidermal necrolysis: a systematic review and meta-analysis. the us food and drug administration recommends screening for the hla-b*1502 allele before initiation of carbamazepine therapy in patients of asian ancestry, but there remains unclear evidence of a relationship between hla-b*1502 and s…
23895569	carbamazepine	syndrome epilepsy adverse drug reactions toxic epidermal necrolysis neuropathic pain	B*15:02 HLA-B*15:02	-	purposethere is strong evidence of an association between the presence of the human leukocyte antigen (hla)-b*15:02 and two severe adverse drug reactions-stevens-johnson syndrome (sjs) and toxic epidermal necrolysis (ten)-in patients taking carbamazepine (cbz), a common treatment for patients with epilepsy and neuropathic pain. an economic evaluation was carried out by using a decision tree and m…
23921616	abacavir	disease progression hypersensitivity hiv infection	B*5701 B5701	-	hla b*5701 status, disease progression, and response to antiretroviral therapy. in addition to hypersensitivity reactions to abacavir, hla b5701 has been associated with slow or nonprogression of hiv infection.
23924588	abacavir	hypersensitivity	HLA-B*57:01	-	flow cytometry analysis with a new fitc-conjugated monoclonal antibody-3e12 for hla-b*57:01 rapid screening in prevention of abacavir hypersensitivity in hiv-1-infected patients. rapid screening for the detection of hla-b*57:01 in the prevention of abacavir hypersensitivity in hiv-1-infected patients is a hallmark for clinical services.
23981744	allopurinol	stevens-johnson syndrome	B*5801	-	several studies have established a strong association between the human leukocyte antigen (hla)-b*5801 gene and development of stevens-johnson syndrome and toxic epidermal necrolysis.
24029662	abacavir	hypersensitivity hiv infection	HLA-B*57:01 HLA-B	-	however, the presence of hla-b*57:01 in the population emphasizes the importance of such screening to predict/avoid abacavir hypersensitivity. limited reports are available on association of hla-b with hiv infection from india, a home to the third largest population of hiv infected people in the world. hence, aim of this study was to document association of hla-b with hiv infection in dcs living …
24050155	carbamazepine lithium pimozide	polyp stevens-johnson syndrome	HLA-B*1502	-	current pharmacogenetic recommendations include testing for hla-b*1502 when using carbamazepine in asian ancestry populations to prevent stevens-johnson syndrome, cyp2d6 genotypes when using pimozide, and cyp2d6 in polypharmacy to minimize drug interactions.
24067379	statins	inclusion body myositis myopathy	HLA-DRB1*03:01 HLA-DRB1*03 HLA-DRB1*11:01	-	the hla-drb1*03:01/*01:01 genotype confers the highest disease risk in inclusion body myositis. evidence for gene-environment interactions has been found between hla-drb1*03 and smoking as a risk factor for the development of anti-histidyl trna synthetase antibodies, and hla-drb1*11:01 and statins for the development of anti-hydroxymethyl glutaryl-coenzyme a reductase-positive statin-induced myop…
24152157	allopurinol	renal failure hypersensitivity adverse drug reactions	HLA-B*58:01	-	pre-disposing factors are the presence of the hla-b*58:01 allele, renal failure and possibly the dose taken. despite the prevailing dogma that type b adverse drug reactions are dose independent, allopurinol hypersensitivity is primarily driven by oxypurinol-specific t cell response in a dose-dependent manner, particular in the presence of hla-b*58:01 allele.
24152261	dapsone	leprosy syndrome hypersensitivity	HLA-B HLA-B*13:01 HLA-C	-	genomewide association analysis showed that snp rs2844573, located between the hla-b and mica loci, was significantly associated with the dapsone hypersensitivity syndrome among patients with leprosy (odds ratio, 6.18; p=3.84x10(-13)). hla-b*13:01 was associated with the development of the dapsone hypersensitivity syndrome among patients with leprosy. hla-b*13:01 and the dapsone hypersensitivity …
24262915	abacavir	hypersensitivity	HLA-B*5701	-	suspected hypersensitivity reactions were the main cause of discontinuation due to intolerance (27.6%); the rate was 3.8% when abc had been introduced before the routine use of the screening test hla-b*5701.
24268988	carbamazepine	eosinophilia stevens-johnson syndrome drug hypersensitivity exanthema maculopapular exanthem	HLA-A*31:01 HLA-B*15:02	-	increasing studies reported genetic susceptibility to drug hypersensitivity reactions, as exemplified by the hla-a*31:01 and hla-b*15:02 association with carbamazepine (cbz)-induced hypersensitivity reactions, such as maculopapular exanthema (mpe), drug rash with eosinophilia and systemic symptoms (dress), and stevens-johnson syndrome (sjs)/toxic epidermal necrolysis (ten).
24322785	carbamazepine	stevens-johnson syndrome drug reaction with eosinophilia and systemic symptoms	HLA-A*31:01	-	hla-a*31:01 was reported to be associated with carbamazepine (cbz)-induced severe cutaneous adverse reactions (scar), including drug reaction with eosinophilia and systemic symptoms (dress), stevens-johnson syndrome (sjs) and toxic epidermal necrolysis (ten).
24336023	carbamazepine	bullous lesions	HLA-B*1502 HLA-B*1511 HLA-A*2402 HLA-A*3101 HLA-B*4001	-	stratification by clinical outcome showed hla-b*1502 and hla-b*1511 as risk and hla-a*2402 as protective markers for bullous lesions in the asians [hla-b*1502: odds ratio (or)=80.70; 95% confidence interval (ci)=45.62-142.77; p=1.8x10(-51); i(2)=33%, hla-b*1511: or=17.43; 95% ci=3.12-97.40; p=1.1x10(-3); i(2)=0%, hla-a*2402: or=0.27; 95% ci=0.11-0.64; p=2.7x10(-3); i(2)=0%]. furthermore, hla-a*31…
24349500	ribavirin	infection hepatitis c chronic hepatitis c	HLA-C1 HLA-B	-	although the killer immunoglobulin-like receptor (kir) in combination with its cognate human leukocyte antigen (hla) ligand, especially kir2dl3-hla-c1, is associated with both treatment-induced and spontaneous clearance of hepatitis c virus (hcv) infection in caucasians, these innate immunity genes have not been fully clarified in japanese patients. we therefore investigated 16 kir genotypes alon…
24378930	febuxostat colchicine allopurinol	syndrome hypersensitivity	HLA-B5801	-	recent data have highlighted the risk association of hla-b5801 in some ethnic groups and of allopurinol starting dose in allopurinol hypersensitivity syndrome.
24396652	glucose insulin methimazole	syndrome	HLA-DRB1*0406	-	one of the patient was found to have hla-drb1*0406, which is known to be strongly associated with methimazole-induced insulin autoimmune syndrome.
24399721	carbamazepine	epilepsy stevens-johnson syndrome	HLA-B*15:02	-	this study examined the significant association between carbamazepine (cbz)-induced stevens-johnson syndrome (sjs)/toxic epidermal necrolysis (ten) and hla-b*15:02 in epilepsy patients of han ethnicity living in northeastern china. association between the hla-b*15:02 allele and carbamazepine-induced stevens-johnson syndrome/toxic epidermal necrolysis in han individuals of northeastern china.
24406279	carbamazepine	adverse drug reactions	HLA-B*15:02	-	moreover, genotyping for hla-b*15:02 allele is required prior to initiating cbz in asians and asian ancestry patients, demonstrating the usefulness of biomarkers to avoid adverse drug reactions.
24429903	carbamazepine abacavir	hypersensitivity	HLA-B*57:01 HLA-B*15:02	-	key examples have included the associations of hla-b*15:02 and carbamazepine induced sjs/ten in southeast asian populations and hla-b*57:01 and abacavir hypersensitivity. hla-b*57:01 screening to prevent abacavir hypersensitivity exemplifies a successful translational roadmap from pharmacogenomic discovery through to widespread clinical implementation.
24476427	carbamazepine	hypersensitivity	HLA-A*31:01 HLA-DRB1*04:04	-	hla-a*31:01 is associated with carbamazepine (cbz) hypersensitivity in caucasian and japanese populations. furthermore, cd4(+) t-cells were activated with carbamazepine in a hla-drb1*04:04-restricted manner, indicating that a common hla haplotype may contribute to the multiclonal t-cell response seen in european patients with cbz hypersensitivity.
24492863	febuxostat allopurinol	hypersensitivity	HLA-B*5801	-	novel recommendations include the use of either allopurinol or febuxostat for first-line urate-lowering drug therapy (ult), screening for hla-b*5801 prior to initiation of allopurinol in asians at relatively high risk for allopurinol hypersensitivity, and the use of pegloticase for patients with severe, symptomatic, tophaceous gout refractory to, or intolerant of, appropriately dosed ults.
24496695	carbamazepine phenobarbital oxcarbazepine	syndrome hypersensitivity exanthema maculopapular exanthem adverse drug reactions stevens-johnson syndrome drug-induced stevens-johnson syndrome	HLA-B*1502	-	hla-b*1502 was not found in 11 children with maculopapular exanthema (mpe) (n=9) and hypersensitivity syndrome (hss) (n=2). moreover, we genotyped hla-b*1502 in 17 cases of antiepileptic drugs (aeds)-induced cutaneous adverse drug reactions (cadrs), in comparison with aeds-tolerant (n=32) and normal controls (n=38) in the central region of china. previous studies have demonstrated a strong associ…
24565765	abacavir	hypersensitivity	HLA-B*57:01	-	the case of the association of hla-b*57:01 and abacavir hypersensitivity has created a translational roadmap for how this knowledge can be used in the clinic to prevent severe reactions.
24571427	abacavir	hypersensitivity	HLA-B*57:01	-	abacavir (abc), a nucleoside-analogue reverse transcriptase inhibitor, is associated with severe hypersensitivity reactions that are thought to involve the activation of cd8+ t cells in a hla-b*57:01-restricted manner.
24591375	allopurinol	hypersensitivity	HLA-B*58:01	-	allopurinol (alp) hypersensitivity is a major cause of severe cutaneous adverse reactions and is strongly associated with the hla-b*58:01 allele.
24597466	carbamazepine	hypersensitivity stevens-johnson syndrome exanthema maculopapular exanthem acute generalized exanthematous pustulosis	HLA-A*31:01 HLA-B*15:02	China	recommendations for hla-b*15:02 and hla-a*31:01 genetic testing to reduce the risk of carbamazepine-induced hypersensitivity reactions. to systematically review evidence on genetic risk factors for carbamazepine (cbz)-induced hypersensitivity reactions (hsrs) and provide practice recommendations addressing the key questions: (1) should genetic testing for hla-b*15:02 and hla-a*31:01 be performed …
24635066	carbamazepine phenytoin	drug reaction with eosinophilia and systemic symptoms	HLA-A*3101	-	presence of the hla-a*3101 allele in a familial case of drug reaction with eosinophilia and systemic symptoms, secondary to carbamazepine.
24687830	lapatinib	injury breast cancer	HLA-DRB1*07:01 MHC	-	prospective validation of hla-drb1*07:01 allele carriage as a predictive risk factor for lapatinib-induced liver injury. this study aimed to validate previously associated major histocompatibility complex (mhc) variants as predictors of risk of liver injury by using a large, randomized, placebo-controlled trial of lapatinib in human epidermal growth factor receptor 2-positive, early-stage breast …
24728879	abacavir allopurinol	hypersensitivity	HLA-B*58:01	-	flow cytometry test to screen for hla-b*58:01-associated allopurinol hypersensitivity.
9609616	ampicillin penicillinamoxicillin	delayed hypersensitivity	HLA CLASS I	Italy	to investigate the prevalence of hla class i and ii antigens in patients with delayed hypersensitivity to aminopenicillins in order to evaluate a relationship between major histocompatibility complex immune response genes and aminopenicillins hypersensitivity.
16868443	nevirapine hepatitis	hypersensitivity	HLA	Italy	hla-dependent hypersensitivity to nevirapine in sardinian hiv patients.
19505188	abacavir	hypersensitivity	HUMAN LEUKOCYTE ANTIGEN	-	identification of genetic predispositions to dili is coming of age with the fda calling for the testing of human leukocyte antigen b(*)5701 before the use of abacavir to reduce the risk of hypersensitivity reactions.
19780860	abacavir	hypersensitivity	HLA	Spain	shuman leukocyte antigen (hla)-b(*)5701 is strongly associated with developing a hypersensitivity reaction to abacavir (abc) in white and hispanic subjects.
20110067	doxycycline minocycline	drug hypersensitivity	HLA	African	subjects of african ethnicity or having specific hla phenotypes are at higher risk of developing drug hypersensitivity.
21301380	allopurinol allopurinol	hypersensitivity stevens-johnson syndrome	HUMAN LEUKOCYTE ANTIGEN	South Korea	to explore genetic markers for allopurinol-induced scars in koreans, we genotyped human leukocyte antigen (hla) class i alleles of 25 cases of allopurinol-induced scars (20 cases of drug-induced hypersensitivity syndrome and five cases of stevens-johnson syndrome/toxic epidermal necrolysis) and 57 patients tolerant to allopurinol.
21339660	carbamazepine	hypersensitivity toxic epidermal necrolysis	HLA	India	one example is the potential prediction of the risk of severe cutaneous hypersensitivity reactions including stevens johnson syndrome and toxic epidermal necrolysis by testing for expression of hla bfnx011502 allele in people of asian origin who are prescribed carbamazepine.
21342226	carbamazepine abacavir allopurinol	eosinophilia adverse drug reactions stevens-johnson syndrome drug hypersensitivity	HLA	European	in the field of severe cutaneous adverse drug reactions (cutaneous adr) such as stevens-johnson syndrome (sjs), toxic epidermal necrolysis (ten), and drug-induced hypersensitivity syndrome (dhis) or drug rash with eosinophilia and systemic symptoms (dress), major advances have recently been gained through studies of an association between hla alleles and drug hypersensitivity induced by specific …
21902584	nevirapine	hypersensitivity	HLA,HUMAN LEUKOCYTE ANTIGEN	China	hla-dependent hypersensitivity reaction to nevirapine in chinese han hiv-infected patients. in this study, one hundred and three hiv-positive chinese han patients treated with a nevirapine (nvp)-based regimens were investigated for the association between nevirapine hypersensitivity reaction (nvp hsr) and human leukocyte antigen (hla) allele.
23153709	allopurinol	hypersensitivity	HUMAN LEUKOCYTE ANTIGEN	-	antituberculosis drug-induced hypersensitivity syndrome and its association with human leukocyte antigen
23614867	hydralazine isosorbide	hypersensitivity	HLA	African	besides the pharmacokinetic and pharmacodynamic differences, there are also ethnic differences related to undesirable effects: hla-mediated hypersensitivity reactions, for example.
24302286	carbamazepine abacavir allopurinol	hypersensitivity	HUMAN LEUKOCYTE ANTIGEN	-	at the national institutes of health clinical center (nih cc), a multidepartment pharmacogenetics testing implementation committee (pgtic) was established to develop clinical decision support (cds) algorithms for abacavir, carbamazepine, and allopurinol, medications for which human leukocyte antigen (hla) variants predict severe hypersensitivity reactions.
24751900	abacavir	hypersensitivity	HLA-B*57:01	-	abacavir hypersensitivity is a severe hypersensitivity reaction which occurs exclusively in carriers of the hla-b*57:01 allele.
24762294	abacavir	hypersensitivity	HLA-B*57:01	-	hypersensitivity reactions to the drug abacavir are strongly associated with possession of hla-b*57:01.
24777842	carbamazepine flucloxacillin ximelagatran abacavir	hypersensitivity stevens-johnson syndrome	HLA-B*57:01 HLA-B*58:01 HLA-A*31:01 HLA-B*15:02	-	pharmacogenetic screening for hla-b*57:01 prior to abacavir therapy has significantly reduced the incidence of abacavir hypersensitivity syndrome in clinical practice.,pharmacogenetic screening for hla-b*57:01 prior to abacavir therapy has significantly reduced the incidence of abacavir hypersensitivity syndrome in clinical practice. hla-b*58:01 has been significantly associated with allopurinol-…
24858023	allopurinol	hematologic malignancy hypersensitivity	HLA-DR9 DR14	-	hla-dr9 and dr14 are associated with the allopurinol-induced hypersensitivity in hematologic malignancy.
24897291	carbamazepine lamotrigine	hypersensitivity	HLA	-	in this review we have summarized current evidence on antiepileptic drug-induced hypersensitivity reactions and performed meta-analyses of published case-control studies that investigated associations between hla alleles and several antiepileptic drugs in diverse populations.
24911354	nevirapine	hypersensitivity	HLA CLASS I	-	hla class i restricted cd8+ and class ii restricted cd4+ t cells are implicated in the pathogenesis of nevirapine hypersensitivity
24956250	abacavir	hypersensitivity	HLA-B*57:01	-	diagnostic accuracy of hla-b*57:01 screening for the prediction of abacavir hypersensitivity and clinical utility of the test: a meta-analytic review. aimto determine diagnostic accuracy of hla-b*57:01 testing for prediction of abacavir-induced hypersensitivity and to quantify the clinical benefit of pretreatment screening through a meta-analytic review of published studies. pooled analysis of ri…
24970932	asparaginase	hypersensitivity	HLA-DRB1*07:01	-	we identified a higher incidence of hypersensitivity and anti-asparaginase antibodies in patients with hla-drb1*07:01 alleles (p = 7.5 x 10(-5), odds ratio [or] = 1.64; p = 1.4 x 10(-5), or = 2.92, respectively).
25017682	abacavir	hypersensitivity hepatitis c drug hypersensitivities	HLA-B	-	antiviral drugs used to treat hiv and hepatitis c are common causes of delayed drug hypersensitivities for which many of the more severe reactions have been recently shown to be immunogenetically mediated such as abacavir hypersensitivity where hla-b(*)57:01 is now used routinely as a screening test to exclude patients carrying this allele from abacavir prescription.
25024872	indinavir zidovudine abacavir	hypersensitivity	HLA-B5701	-	a fatal hypersensitivity reaction may occur in 5% of patients receiving abacavir; therefore, screening for hla-b5701 should be performed before starting abacavir.
25079569	oxcarbazepine	hypersensitivity	HUMAN LEUKOCYTE ANTIGEN	-	screening for sensitive human leukocyte antigen types and exclusion of severe hypersensitivity reactions should precede desensitization.
25154892	nevirapine abacavir	hypersensitivity	HLA CLASS I HLA-C*08 HLA-B*57:01 HLA-C*04 HLA-B*35:05	-	frequencies of immune hypersensitivity reaction-associated hla class i alleles in healthy south african indian and mixed ancestry populations determined by a novel real-time pcr assay. hla-b*57:01 associates with immune hypersensitivity reaction (ihr) in individuals exposed to abacavir (abc), while nevirapine (nvp) ihr associates with hla-b*35:05, hla-c*04 and hla-c*08.,hla-b*57:01 associates wit…
25201286	abacavir	hypersensitivity	HLA-B*57:01	-	one of the most successful applications of pharmacogenetics research is the genetic screening for hla-b*57:01, strongly associated with an increased risk to develop hypersensitivity reaction in hiv-positive patients following abacavir administration.
25283823	clarithromycin	thymoma hypersensitivity	HLA-B54	-	furthermore, dpb caused by immunodeficiency and respiratory tract hypersensitivity associated with thymoma and hla-b54, respectively, is the distinctive feature of our case.
25286002	abacavir	hypersensitivity	HLA-B	-	the frequency of hla-b(*)57:01 and the risk of abacavir hypersensitivity reactions in the majority population of costa rica.,hla-b(*)57:01 is a well-known and cost-effective pharmacogenetic marker for abacavir hypersensitivity.
25386935	carbamazepine nevirapine amoxicillin-clavulanate abacavir	delayed hypersensitivity	HLA-B*57:01 HLA-B*15:02 HLA-B*58:01	-	the immunological mechanisms driving delayed hypersensitivity reactions (hsrs) to drugs mediated by drug-reactive t lymphocytes are exemplified by several key examples and their human leukocyte antigen (hla) associations: abacavir and hla-b*57:01, carbamazepine and hla-b*15:02, allo-purinol and hla-b*58:01, and both amoxicillin-clavulanate and nevirapine with multiple class i and ii alleles.
25461248	tenofovir abacavir	hypersensitivity	HLA-B*5701	-	reducing hypersensitivity reactions with hla-b*5701 genotyping before abacavir prescription: clinically useful but is it cost-effective in singapore?
25495412	abacavir	hypersensitivity	HLA-B*57:01	-	in the last two decades, understanding of pharmacogenomic factors that influence antimicrobial efficacy and toxicity has rapidly evolved, leading to translational success such as the routine use of hla-b*57:01 screening to prevent abacavir hypersensitivity reactions.
25565175	dolutegravir nevirapine efavirenz atazanavir abacavir	hypersensitivity	HLA-B5701	-	screening for hla-b5701 to avoid abacavir hypersensitivity reactions has become a routine part of clinical care, and has markedly improved drug safety.
25614082	gemcitabine	hypersensitivity	HLA	-	induction of a wt1-specific immune response was evaluated using the delayed-type hypersensitivity (dth) skin test, interferon-g enzyme-linked immunospot and hla tetramer assays, along with assays for various immunological factors.
25634024	allopurinol	hypersensitivity	HLA	-	an effective strategy to prevent allopurinol-induced hypersensitivity by hla typing.
25674793	abacavir	hypersensitivity	HLA-B*57:01	-	fifty-five percent of individuals with hla-b*57:01 exposed to the antiretroviral drug abacavir develop a hypersensitivity reaction (hsr) that has been attributed to naive t-cell responses to neo-antigen generated by the drug.
25714001	nevirapine	hypersensitivity	HLA	-	hla-allelotype associations with nevirapine-induced hypersensitivity reactions and hepatotoxicity: a systematic review of the literature and meta-analysis.,various studies have investigated associations between immunogenetic (hla-allelotypes) factors and the risk of nevirapine-induced hypersensitivity reactions. to evaluate the association between hla alleles and nevirapine hypersensitivity, a sy…
25809692	isoniazid	pancreatitis hypersensitivity	HUMAN LEUKOCYTE ANTIGEN	-	in addition, a relatively small number of human leukocyte antigen (hla) alleles have overlapping associations with a variety of adverse reactions including dili, cutaneous hypersensitivity and drug-induced pancreatitis.
25851465	sulfamethoxazole	hypersensitivity drug hypersensitivity	HLA	-	in other forms of hypersensitivity, hla risk alleles have not been identified and t cells are activated in an allele unrestricted manner. for certain hla allele-associated drug hypersensitivity reactions, the parent drug has been shown to associate directly with the risk allele.
25874872	abacavir abacavir	hypersensitivity	HLA-B*57:01 HLA-B*57:01	-	comparison of methods for in-house screening of hla-b*57:01 to prevent abacavir hypersensitivity in hiv-1 care. because this drug can cause a hypersensitivity reaction that is correlated with the presence of the hla-b*57:01 allotype, screening for the presence of hla-b*57:01 is recommended before abacavir initiation.
25876828	allopurinol	hypersensitivity hemolytic anemia glucose-6-phosphate dehydrogenase deficiency	HLA-B*5801	-	currently, prospective screening is employed to detect hla-b*5801 carriage and glucose-6-phosphate dehydrogenase deficiency, to minimize occurrence of allopurinol hypersensitivity and pegloticase-related hemolytic anemia
25877443	abacavir	hypersensitivity	HLA-B*5701	-	association of hla-b*5701 genotypes and abacavir-induced hypersensitivity reaction: a systematic review and meta-analysis.,this study aimed to systematically review and quantitatively synthesize the association between hla-b*5701 and abacavir-induced hypersensitivity reaction (abc-hsr).
25922880	abacavir	hypersensitivity	HLA-B*57:01	-	hypersensitivity reaction to abacavir (abc hypersensitivity syndrome, ahs) is strongly associated with the presence of the hla-b*57:01 allele.
25965122	allopurinol	drug hypersensitivity	HLA	-	pharmacogenomic markers in the hla coding genes have been associated with drug hypersensitivity of multiple drugs, including allopurinol.
25987243	lapatinib	drug-induced liver injury hypersensitivities	HUMAN LEUKOCYTE ANTIGEN	-	the present study represents the most comprehensive genetic evaluation of drug-induced liver injury (dili) or hypersensitivity, and suggests that investigation of possible human leukocyte antigen associations with dili and other hypersensitivities represents an important first step in understanding the mechanism of these events
26024233	acyclovir abacavir	hypersensitivity	HLA-B*57:01 HLA-B*57:01 HLA	-	abacavir-induced hypersensitivity syndrome is a cd8+ t cell dependent im-adr that is exclusively mediated by hla-b*57:01. we conclude that the modest effect of acyclovir on hla binding affinity in contrast to the large effect of abacavir is insufficient to trigger a hypersensitivity syndrome.,acyclovir has low but detectable influence on hla-b*57:01 specificity without inducing hypersensitivity.
26049586	allopurinol	hypersensitivity	HUMAN LEUKOCYTE ANTIGEN	-	a human leukocyte antigen haplotype comprising six single-nucleotide polymorphisms (snps) confers risk for allopurinol hypersensitivity syndrome in caucasians.
26254050	abacavir	stevens-johnson syndrome	HLA-B*57:01 HLA-B*15:02	-	the associations between abacavir hypersensitivity and hla-b*57:01 and carbamazepine-induced stevens-johnson syndrome and hla-b*15:02 have been implemented in clinical practice.,the associations between abacavir hypersensitivity and hla-b*57:01 and carbamazepine-induced stevens-johnson syndrome and hla-b*15:02 have been implemented in clinical practice.
26279978	efavirenz atazanavir	hypersensitivity	HLAB	-	hlab*5701 genotyping to avoid the abacavir-associated hypersensitivity reaction (hsr) is a cost-effective diagnostic tool, with a 100% of negative predictive value, and, therefore, it has been included in the guidelines for treatment of human immunodeficiency virus (hiv) infection.
26279982	efavirenz atazanavir abacavir	hypersensitivity	HLA-B*5701	-	in this setting, the study of pharmacogenetics features could be a very useful tool in clinical practice; moreover, nowadays the study of genetic profiles allows optimizations in the therapeutic management of people living with hiv (plwh) through the use of test introduced into clinical practice and approved by international guidelines for the adverse effects prevention such as the genetic test h…
26300948	abacavir	hypersensitivity	B*5701	-	human leukocyte antigen (hla)-b*5701 is strongly associated with developing a hypersensitivity reaction to abacavir (abc).
26341061	abacavir	hypersensitivity	HLA-B*5701	-	remarkable examples include a 32-bp deletion in the ccr5 coreceptor molecule (ccr5-delta32) impairing attachment of monocytotropic hiv-1 to the host cell membrane and the hla-b*5701 allele, strongly associated with a potentially fatal hypersensitivity reaction triggered by abacavir, a nucleoside inhibitor of hiv reverse transcriptase.
26365588	febuxostat allopurinol	hypersensitivity	HLA-B*5801	-	what is known and febuxostat is recommended as an alternative drug for gouty patients with a history of allopurinol hypersensitivity or carrying the hla-b*5801 allele.case summaryan 81-year-old man with the medical history of gout presented to our clinic with generalized rashes for 2 days.
26372480	abacavir isopropyl	hypersensitivity	B57	-	exposure to abacavir is associated with t-cell-mediated hypersensitivity reactions in individuals carrying human leukocyte antigen (hla)-b57 : 01.
26488421	carbamazepineabacavir	hypersensitivity	HLA-B*1502	-	the model tells a different story about the molecular mechanism of cbz-induced sjs/ten from that previously reported for abacavir (abc)-induced hypersensitivity (hsr)the cbz molecule is located at the interface between hla-b*1502/peptide and tcr, directly contacts the p3-p6 residues of antigen peptide, and bound within a pocket region encompassed by two tcr cdr3 fingers.
26670894	abacavir	hypersensitivity	HLA-B5701	-	the major histocompatibility complex haplotype human leucocyte antigen (hla)-b5701 is a significant risk factor in development of hypersensitivity reactions, yet only 55% of hla-b5701+ individuals develop such reactions, suggesting a multifactorial aetiology.
26750774	abacavir	hypersensitivity	HLA-B*57:01	-	the hla-b*57:01 allele is strongly associated with the hypersensitivity reaction to abacavir (abc).
26946153	abacavir	hypersensitivity	HLA-B*57:01	-	since the hla-b*57:01 allele is strongly associated with abacavir hypersensitivity reaction, testing for the presence of hla-b*57:01 is mandatory before administration of abacavir.
26995879	maraviroc abacavir	hypersensitivity	HLA-B*5701	-	patients who carry the hla-b*5701 allele are at high-risk of a hypersensitivity reaction to abacavir.
[truncated: 384 more rows]

## Sheet: Table9
Table9: Comparision of drugs present in HLA-SPREAD with AFND database and PharmGKB
[truncated: 1,018 more rows]

## Sheet: Table10
Table10: HLA indication as biomarkers
[truncated: 287 more rows]
